# Supplementary material for: De novo assembly, functional annotation, and analysis of the giant reed (Arundo donax L.) leaf transcriptome provide tools for the development of a biofuel feedstock
Source: Biotechnol Biofuels. 2017 May 30;10:138. doi: 10.1186/s13068-017-0828-7 (PMC5450047; doi:10.1186/s13068-017-0828-7)
Supplement: Supplementary file 3 — Additional file 3: Table S1. Distribution of gene ontology (GO) terms among biological process, molecular functions and cellular components categories using Blast2GO. [file 13068_2017_828_MOESM3_ESM.xls]

## Sheet: Table S1
Additional File 3: Table S1
Biological process category
GO-id	GO-term	#Seqs
GO:0090304	nucleic acid metabolic process	221
GO:0044267	cellular protein metabolic process	189
GO:0009059	macromolecule biosynthetic process	173
GO:0006796	phosphate-containing compound metabolic process	172
GO:0034645	cellular macromolecule biosynthetic process	168
GO:0043412	macromolecule modification	167
GO:0036211	protein modification process	151
GO:0044271	cellular nitrogen compound biosynthetic process	129
GO:0016070	RNA metabolic process	125
GO:0010467	gene expression	125
GO:1901362	organic cyclic compound biosynthetic process	119
GO:0019438	aromatic compound biosynthetic process	112
GO:0006259	DNA metabolic process	107
GO:0018130	heterocycle biosynthetic process	106
GO:0034654	nucleobase-containing compound biosynthetic process	98
GO:0043436	oxoacid metabolic process	81
GO:0010468	regulation of gene expression	76
GO:0010556	regulation of macromolecule biosynthetic process	75
GO:0031326	regulation of cellular biosynthetic process	75
GO:1901566	organonitrogen compound biosynthetic process	73
GO:0019219	regulation of nucleobase-containing compound metabolic process	71
GO:0051252	regulation of RNA metabolic process	67
GO:0006508	proteolysis	65
GO:0044283	small molecule biosynthetic process	52
GO:0051276	chromosome organization	51
GO:0071702	organic substance transport	48
GO:0043603	cellular amide metabolic process	42
GO:0009057	macromolecule catabolic process	41
GO:0006811	ion transport	39
GO:1901137	carbohydrate derivative biosynthetic process	38
GO:0046907	intracellular transport	36
GO:0006518	peptide metabolic process	36
GO:0016053	organic acid biosynthetic process	35
GO:0034613	cellular protein localization	33
GO:1902582	single-organism intracellular transport	33
GO:0006753	nucleoside phosphate metabolic process	32
GO:0015031	protein transport	31
GO:0006974	cellular response to DNA damage stimulus	30
GO:0016051	carbohydrate biosynthetic process	30
GO:0061458	reproductive system development	30
GO:0005976	polysaccharide metabolic process	29
GO:0044265	cellular macromolecule catabolic process	29
GO:0006325	chromatin organization	28
GO:0065003	macromolecular complex assembly	26
GO:1901605	alpha-amino acid metabolic process	26
GO:0071310	cellular response to organic substance	26
GO:0019693	ribose phosphate metabolic process	26
GO:0034220	ion transmembrane transport	25
GO:0072521	purine-containing compound metabolic process	25
GO:0008610	lipid biosynthetic process	25
GO:0030163	protein catabolic process	25
GO:0090407	organophosphate biosynthetic process	24
GO:0006732	coenzyme metabolic process	24
GO:0010629	negative regulation of gene expression	24
GO:0031327	negative regulation of cellular biosynthetic process	23
GO:0008652	cellular amino acid biosynthetic process	23
GO:0010558	negative regulation of macromolecule biosynthetic process	23
GO:0044264	cellular polysaccharide metabolic process	23
GO:0051246	regulation of protein metabolic process	23
GO:0072594	establishment of protein localization to organelle	22
GO:0071822	protein complex subunit organization	22
GO:0032268	regulation of cellular protein metabolic process	21
GO:0009116	nucleoside metabolic process	21
GO:0005996	monosaccharide metabolic process	21
GO:0009908	flower development	20
GO:0009416	response to light stimulus	20
GO:0006461	protein complex assembly	20
GO:0006644	phospholipid metabolic process	20
GO:0007010	cytoskeleton organization	19
GO:0051253	negative regulation of RNA metabolic process	18
GO:0000278	mitotic cell cycle	18
GO:0016052	carbohydrate catabolic process	18
GO:0045934	negative regulation of nucleobase-containing compound metabolic process	18
GO:0017038	protein import	17
GO:0030154	cell differentiation	17
GO:0033692	cellular polysaccharide biosynthetic process	17
GO:1901617	organic hydroxy compound biosynthetic process	17
GO:0048285	organelle fission	17
GO:0046486	glycerolipid metabolic process	17
GO:0070085	glycosylation	17
GO:0009100	glycoprotein metabolic process	17
GO:0044282	small molecule catabolic process	16
GO:0071705	nitrogen compound transport	16
GO:0031047	gene silencing by RNA	16
GO:0019439	aromatic compound catabolic process	16
GO:0048827	phyllome development	16
GO:1901361	organic cyclic compound catabolic process	16
GO:0014070	response to organic cyclic compound	16
GO:0046700	heterocycle catabolic process	15
GO:0048878	chemical homeostasis	15
GO:0044270	cellular nitrogen compound catabolic process	15
GO:0016192	vesicle-mediated transport	15
GO:0048507	meristem development	15
GO:0090558	plant epidermis development	14
GO:0012501	programmed cell death	14
GO:0030258	lipid modification	14
GO:0006606	protein import into nucleus	14
GO:0044744	protein targeting to nucleus	14
GO:0034248	regulation of cellular amide metabolic process	14
GO:1901293	nucleoside phosphate biosynthetic process	14
GO:0048229	gametophyte development	14
GO:0044272	sulfur compound biosynthetic process	13
GO:0060249	anatomical structure homeostasis	13
GO:0006720	isoprenoid metabolic process	13
GO:0000902	cell morphogenesis	13
GO:0006342	chromatin silencing	13
GO:1901565	organonitrogen compound catabolic process	13
GO:0006306	DNA methylation	13
GO:0033043	regulation of organelle organization	13
GO:0006479	protein methylation	13
GO:0016441	posttranscriptional gene silencing	13
GO:0032269	negative regulation of cellular protein metabolic process	12
GO:0032870	cellular response to hormone stimulus	12
GO:0016571	histone methylation	12
GO:0044724	single-organism carbohydrate catabolic process	12
GO:0009755	hormone-mediated signaling pathway	12
GO:0034655	nucleobase-containing compound catabolic process	12
GO:0008299	isoprenoid biosynthetic process	12
GO:0051248	negative regulation of protein metabolic process	12
GO:0000226	microtubule cytoskeleton organization	12
GO:0031328	positive regulation of cellular biosynthetic process	11
GO:0051254	positive regulation of RNA metabolic process	11
GO:0010557	positive regulation of macromolecule biosynthetic process	11
GO:0007127	meiosis I	11
GO:0010628	positive regulation of gene expression	11
GO:0072524	pyridine-containing compound metabolic process	11
GO:0045935	positive regulation of nucleobase-containing compound metabolic process	11
GO:1903047	mitotic cell cycle process	11
GO:0051188	cofactor biosynthetic process	11
GO:0006066	alcohol metabolic process	10
GO:0070918	production of small RNA involved in gene silencing by RNA	10
GO:0000910	cytokinesis	10
GO:0051052	regulation of DNA metabolic process	10
GO:0043331	response to dsRNA	10
GO:0042254	ribosome biogenesis	10
GO:0031347	regulation of defense response	10
GO:0045333	cellular respiration	10
GO:1901699	cellular response to nitrogen compound	10
GO:0035556	intracellular signal transduction	10
GO:0034249	negative regulation of cellular amide metabolic process	10
GO:0052696	flavonoid glucuronidation	9
GO:0015849	organic acid transport	9
GO:0009651	response to salt stress	9
GO:0098813	nuclear chromosome segregation	9
GO:0009657	plastid organization	9
GO:0006631	fatty acid metabolic process	9
GO:0016054	organic acid catabolic process	9
GO:0006757	ATP generation from ADP	9
GO:1901701	cellular response to oxygen-containing compound	9
GO:0009813	flavonoid biosynthetic process	9
GO:0032506	cytokinetic process	9
GO:0009933	meristem structural organization	9
GO:0061647	histone H3-K9 modification	8
GO:0006302	double-strand break repair	8
GO:0000096	sulfur amino acid metabolic process	8
GO:0072527	pyrimidine-containing compound metabolic process	8
GO:0008654	phospholipid biosynthetic process	8
GO:0008202	steroid metabolic process	8
GO:0044550	secondary metabolite biosynthetic process	8
GO:0009733	response to auxin	8
GO:0055082	cellular chemical homeostasis	8
GO:0010154	fruit development	8
GO:0045132	meiotic chromosome segregation	8
GO:0048467	gynoecium development	8
GO:0006487	protein N-linked glycosylation	7
GO:0052249	modulation of RNA levels in other organism involved in symbiotic interaction	7
GO:0006346	methylation-dependent chromatin silencing	7
GO:0009616	virus induced gene silencing	7
GO:0007129	synapsis	7
GO:0048563	post-embryonic organ morphogenesis	7
GO:0048440	carpel development	7
GO:0070925	organelle assembly	7
GO:0010638	positive regulation of organelle organization	7
GO:0071805	potassium ion transmembrane transport	7
GO:0010383	cell wall polysaccharide metabolic process	7
GO:0098586	cellular response to virus	7
GO:0009311	oligosaccharide metabolic process	7
GO:0034976	response to endoplasmic reticulum stress	7
GO:0044003	modification by symbiont of host morphology or physiology	7
GO:0035670	plant-type ovary development	7
GO:0022622	root system development	7
GO:0071229	cellular response to acid chemical	7
GO:0010564	regulation of cell cycle process	7
GO:0019682	glyceraldehyde-3-phosphate metabolic process	7
GO:0007005	mitochondrion organization	7
GO:0000904	cell morphogenesis involved in differentiation	7
GO:0000165	MAPK cascade	6
GO:0006643	membrane lipid metabolic process	6
GO:1901659	glycosyl compound biosynthetic process	6
GO:0001510	RNA methylation	6
GO:0019684	photosynthesis, light reaction	6
GO:1903509	liposaccharide metabolic process	6
GO:0031667	response to nutrient levels	6
GO:0048831	regulation of shoot system development	6
GO:0042157	lipoprotein metabolic process	6
GO:0009799	specification of symmetry	6
GO:0010090	trichome morphogenesis	6
GO:0007018	microtubule-based movement	6
GO:0097305	response to alcohol	6
GO:0016042	lipid catabolic process	6
GO:0033993	response to lipid	6
GO:0048580	regulation of post-embryonic development	6
GO:0046467	membrane lipid biosynthetic process	6
GO:0042398	cellular modified amino acid biosynthetic process	6
GO:0006818	hydrogen transport	5
GO:0042743	hydrogen peroxide metabolic process	5
GO:0042558	pteridine-containing compound metabolic process	5
GO:0000302	response to reactive oxygen species	5
GO:0031669	cellular response to nutrient levels	5
GO:0009438	methylglyoxal metabolic process	5
GO:0000725	recombinational repair	5
GO:0007033	vacuole organization	5
GO:0043067	regulation of programmed cell death	5
GO:0071826	ribonucleoprotein complex subunit organization	5
GO:0009737	response to abscisic acid	5
GO:0045017	glycerolipid biosynthetic process	5
GO:1903825	organic acid transmembrane transport	5
GO:0042182	ketone catabolic process	5
GO:0006760	folic acid-containing compound metabolic process	5
GO:0006089	lactate metabolic process	5
GO:0043269	regulation of ion transport	5
GO:0044242	cellular lipid catabolic process	5
GO:0009626	plant-type hypersensitive response	5
GO:0010374	stomatal complex development	5
GO:0090150	establishment of protein localization to membrane	5
GO:0009063	cellular amino acid catabolic process	5
GO:0009751	response to salicylic acid	5
GO:0022904	respiratory electron transport chain	5
GO:0022618	ribonucleoprotein complex assembly	5
GO:0006869	lipid transport	5
GO:0050832	defense response to fungus	5
GO:0048441	petal development	5
GO:0051174	regulation of phosphorus metabolic process	5
GO:0000819	sister chromatid segregation	5
GO:0051338	regulation of transferase activity	5
GO:0042542	response to hydrogen peroxide	5
GO:0046185	aldehyde catabolic process	5
GO:0010639	negative regulation of organelle organization	5
GO:0048465	corolla development	5
GO:0072657	protein localization to membrane	5
GO:0009267	cellular response to starvation	5
GO:0009308	amine metabolic process	5
GO:0043247	telomere maintenance in response to DNA damage	5
GO:0009640	photomorphogenesis	5
GO:0015893	drug transport	5
GO:0006855	drug transmembrane transport	5
GO:0009863	salicylic acid mediated signaling pathway	5
GO:0046148	pigment biosynthetic process	5
GO:1901136	carbohydrate derivative catabolic process	4
GO:0042176	regulation of protein catabolic process	4
GO:0051247	positive regulation of protein metabolic process	4
GO:0048278	vesicle docking	4
GO:0009814	defense response, incompatible interaction	4
GO:0048464	flower calyx development	4
GO:0043069	negative regulation of programmed cell death	4
GO:0006119	oxidative phosphorylation	4
GO:0007346	regulation of mitotic cell cycle	4
GO:0048453	sepal formation	4
GO:0048469	cell maturation	4
GO:0009743	response to carbohydrate	4
GO:0009664	plant-type cell wall organization	4
GO:0010212	response to ionizing radiation	4
GO:0010038	response to metal ion	4
GO:0032270	positive regulation of cellular protein metabolic process	4
GO:0051788	response to misfolded protein	4
GO:0006778	porphyrin-containing compound metabolic process	4
GO:0015748	organophosphate ester transport	4
GO:0016132	brassinosteroid biosynthetic process	4
GO:0000023	maltose metabolic process	4
GO:0044786	cell cycle DNA replication	4
GO:0010363	regulation of plant-type hypersensitive response	4
GO:0048451	petal formation	4
GO:0048446	petal morphogenesis	4
GO:0045088	regulation of innate immune response	4
GO:0044106	cellular amine metabolic process	4
GO:0009072	aromatic amino acid family metabolic process	4
GO:1902531	regulation of intracellular signal transduction	4
GO:0010053	root epidermal cell differentiation	4
GO:0033013	tetrapyrrole metabolic process	4
GO:0007067	mitotic nuclear division	4
GO:0009630	gravitropism	4
GO:0048442	sepal development	4
GO:0042742	defense response to bacterium	4
GO:0090351	seedling development	4
GO:0019757	glycosinolate metabolic process	4
GO:0048447	sepal morphogenesis	4
GO:0003002	regionalization	4
GO:0010050	vegetative phase change	3
GO:0042430	indole-containing compound metabolic process	3
GO:0032271	regulation of protein polymerization	3
GO:0042537	benzene-containing compound metabolic process	3
GO:0009932	cell tip growth	3
GO:0044275	cellular carbohydrate catabolic process	3
GO:0018958	phenol-containing compound metabolic process	3
GO:0046903	secretion	3
GO:1901658	glycosyl compound catabolic process	3
GO:0009808	lignin metabolic process	3
GO:1901661	quinone metabolic process	3
GO:0042181	ketone biosynthetic process	3
GO:1902047	polyamine transmembrane transport	3
GO:0010562	positive regulation of phosphorus metabolic process	3
GO:0032273	positive regulation of protein polymerization	3
GO:0051510	regulation of unidimensional cell growth	3
GO:0008216	spermidine metabolic process	3
GO:0030832	regulation of actin filament length	3
GO:0007062	sister chromatid cohesion	3
GO:0009832	plant-type cell wall biogenesis	3
GO:0006112	energy reserve metabolic process	3
GO:0006290	pyrimidine dimer repair	3
GO:0036293	response to decreased oxygen levels	3
GO:0044038	cell wall macromolecule biosynthetic process	3
GO:0006887	exocytosis	3
GO:0022604	regulation of cell morphogenesis	3
GO:0009723	response to ethylene	3
GO:0050658	RNA transport	3
GO:0051156	glucose 6-phosphate metabolic process	3
GO:0006637	acyl-CoA metabolic process	3
GO:0009081	branched-chain amino acid metabolic process	3
GO:0030036	actin cytoskeleton organization	3
GO:0005977	glycogen metabolic process	3
GO:0032956	regulation of actin cytoskeleton organization	3
GO:0046351	disaccharide biosynthetic process	3
GO:0010075	regulation of meristem growth	3
GO:0007030	Golgi organization	3
GO:0048509	regulation of meristem development	3
GO:0009965	leaf morphogenesis	3
GO:0051347	positive regulation of transferase activity	3
GO:0006766	vitamin metabolic process	3
GO:0009225	nucleotide-sugar metabolic process	3
GO:0031163	metallo-sulfur cluster assembly	3
GO:0015846	polyamine transport	3
GO:0006749	glutathione metabolic process	3
GO:0034440	lipid oxidation	3
GO:0043038	amino acid activation	3
GO:0010109	regulation of photosynthesis	3
GO:0034765	regulation of ion transmembrane transport	2
GO:0006626	protein targeting to mitochondrion	2
GO:0045036	protein targeting to chloroplast	2
GO:0035999	tetrahydrofolate interconversion	2
GO:0043094	cellular metabolic compound salvage	2
GO:0046835	carbohydrate phosphorylation	2
GO:0009699	phenylpropanoid biosynthetic process	2
GO:0051348	negative regulation of transferase activity	2
GO:0006022	aminoglycan metabolic process	2
GO:0051784	negative regulation of nuclear division	2
GO:0071806	protein transmembrane transport	2
GO:0010948	negative regulation of cell cycle process	2
GO:1903008	organelle disassembly	2
GO:0046149	pigment catabolic process	2
GO:0090487	secondary metabolite catabolic process	2
GO:0009767	photosynthetic electron transport chain	2
GO:0019632	shikimate metabolic process	2
GO:0051103	DNA ligation involved in DNA repair	2
GO:0033517	myo-inositol hexakisphosphate metabolic process	2
GO:0000045	autophagosome assembly	2
GO:0008643	carbohydrate transport	2
GO:0080147	root hair cell development	2
GO:0051604	protein maturation	2
GO:0006471	protein ADP-ribosylation	2
GO:0009880	embryonic pattern specification	2
GO:0006301	postreplication repair	2
GO:0051336	regulation of hydrolase activity	2
GO:0016998	cell wall macromolecule catabolic process	2
GO:0031935	regulation of chromatin silencing	2
GO:0031329	regulation of cellular catabolic process	2
GO:0000726	non-recombinational repair	2
GO:0019742	pentacyclic triterpenoid metabolic process	2
GO:0032958	inositol phosphate biosynthetic process	2
GO:0007051	spindle organization	2
GO:0005991	trehalose metabolic process	2
GO:0007031	peroxisome organization	2
GO:0042044	fluid transport	2
GO:1902533	positive regulation of intracellular signal transduction	2
GO:0031936	negative regulation of chromatin silencing	2
GO:0035384	thioester biosynthetic process	2
GO:0031503	protein complex localization	2
GO:0042274	ribosomal small subunit biogenesis	2
GO:0046451	diaminopimelate metabolic process	2
GO:0050665	hydrogen peroxide biosynthetic process	2
GO:0006298	mismatch repair	2
GO:0009753	response to jasmonic acid	2
GO:0009106	lipoate metabolic process	2
GO:0016233	telomere capping	2
GO:0007292	female gamete generation	2
GO:0048767	root hair elongation	2
GO:0006623	protein targeting to vacuole	2
GO:0006997	nucleus organization	2
GO:0007140	male meiosis	2
GO:0009112	nucleobase metabolic process	2
GO:0016144	S-glycoside biosynthetic process	2
GO:1902532	negative regulation of intracellular signal transduction	2
GO:0009407	toxin catabolic process	2
GO:0051187	cofactor catabolic process	2
GO:0051783	regulation of nuclear division	2
GO:0036297	interstrand cross-link repair	2
GO:0010087	phloem or xylem histogenesis	2
GO:0048528	post-embryonic root development	2
GO:0050918	positive chemotaxis	2
GO:0045165	cell fate commitment	2
GO:0030968	endoplasmic reticulum unfolded protein response	1
GO:0042362	fat-soluble vitamin biosynthetic process	1
GO:0031537	regulation of anthocyanin metabolic process	1
GO:0001708	cell fate specification	1
GO:0071426	ribonucleoprotein complex export from nucleus	1
GO:0016572	histone phosphorylation	1
GO:2000142	regulation of DNA-templated transcription, initiation	1
GO:0009269	response to desiccation	1
GO:0047484	regulation of response to osmotic stress	1
GO:0010042	response to manganese ion	1
GO:0009798	axis specification	1
GO:0030010	establishment of cell polarity	1
GO:0033388	putrescine biosynthetic process from arginine	1
GO:0051644	plastid localization	1
GO:0051181	cofactor transport	1
GO:0010152	pollen maturation	1
GO:0080034	host response to induction by symbiont of tumor, nodule or growth in host	1
GO:0052803	imidazole-containing compound metabolic process	1
GO:0051304	chromosome separation	1
GO:0002229	defense response to oomycetes	1
GO:0001731	formation of translation preinitiation complex	1
GO:2000144	positive regulation of DNA-templated transcription, initiation	1
GO:0000075	cell cycle checkpoint	1
GO:0052314	phytoalexin metabolic process	1
GO:0045930	negative regulation of mitotic cell cycle	1
GO:0043467	regulation of generation of precursor metabolites and energy	1
GO:0051708	intracellular protein transport in other organism involved in symbiotic interaction	1
GO:0006023	aminoglycan biosynthetic process	1
GO:0010563	negative regulation of phosphorus metabolic process	1
GO:0006109	regulation of carbohydrate metabolic process	1
GO:0051053	negative regulation of DNA metabolic process	1
GO:0008608	attachment of spindle microtubules to kinetochore	1
GO:0009741	response to brassinosteroid	1
GO:0034599	cellular response to oxidative stress	1
GO:0045931	positive regulation of mitotic cell cycle	1
GO:0000053	argininosuccinate metabolic process	1
GO:0009788	negative regulation of abscisic acid-activated signaling pathway	1
GO:0043244	regulation of protein complex disassembly	1
GO:0070726	cell wall assembly	1
GO:0032119	sequestering of zinc ion	1
GO:2000031	regulation of salicylic acid mediated signaling pathway	1
GO:0009787	regulation of abscisic acid-activated signaling pathway	1
GO:0010412	mannan metabolic process	1
GO:0051293	establishment of spindle localization	1
GO:0048443	stamen development	1
GO:0009445	putrescine metabolic process	1
GO:0048466	androecium development	1
GO:0032955	regulation of barrier septum assembly	1
GO:0033045	regulation of sister chromatid segregation	1
GO:0006284	base-excision repair	1
GO:1901679	nucleotide transmembrane transport	1
GO:0042793	transcription from plastid promoter	1
GO:0051352	negative regulation of ligase activity	1
GO:0007166	cell surface receptor signaling pathway	1
GO:0045128	negative regulation of reciprocal meiotic recombination	1
GO:0034219	carbohydrate transmembrane transport	1
GO:0052317	camalexin metabolic process	1
GO:0071462	cellular response to water stimulus	1
GO:0001709	cell fate determination	1
GO:2000037	regulation of stomatal complex patterning	1
GO:0010074	maintenance of meristem identity	1
GO:0032984	macromolecular complex disassembly	1
GO:0080136	priming of cellular response to stress	1
GO:0006665	sphingolipid metabolic process	1
GO:0009690	cytokinin metabolic process	1
GO:2000377	regulation of reactive oxygen species metabolic process	1
GO:0042545	cell wall modification	1
GO:0010520	regulation of reciprocal meiotic recombination	1
GO:0010043	response to zinc ion	1
GO:0043479	pigment accumulation in tissues in response to UV light	1
GO:0030433	ER-associated ubiquitin-dependent protein catabolic process	1
GO:0042273	ribosomal large subunit biogenesis	1
GO:1901616	organic hydroxy compound catabolic process	1
GO:0046434	organophosphate catabolic process	1
GO:0009294	DNA mediated transformation	1
GO:0048830	adventitious root development	1
GO:0006972	hyperosmotic response	1
GO:1901264	carbohydrate derivative transport	1
GO:0031331	positive regulation of cellular catabolic process	1
GO:0010189	vitamin E biosynthetic process	1
GO:0006638	neutral lipid metabolic process	1
GO:0045056	transcytosis	1
GO:0051667	establishment of plastid localization	1
GO:0043433	negative regulation of sequence-specific DNA binding transcription factor activity	1
GO:0046283	anthocyanin-containing compound metabolic process	1
GO:0010928	regulation of auxin mediated signaling pathway	1
GO:0071824	protein-DNA complex subunit organization	1
GO:0042631	cellular response to water deprivation	1
GO:0009914	hormone transport	1
GO:0051340	regulation of ligase activity	1
GO:0051653	spindle localization	1
GO:0007186	G-protein coupled receptor signaling pathway	1
GO:0045047	protein targeting to ER	1
GO:0031330	negative regulation of cellular catabolic process	1
GO:0006289	nucleotide-excision repair	1
GO:0000169	activation of MAPK activity involved in osmosensory signaling pathway	1
GO:0031098	stress-activated protein kinase signaling cascade	1
GO:0060284	regulation of cell development	1
GO:0043478	pigment accumulation in response to UV light	1
GO:1901678	iron coordination entity transport	1
GO:0042886	amide transport	1
GO:0040020	regulation of meiotic nuclear division	1
GO:0048284	organelle fusion	1
GO:0019427	acetyl-CoA biosynthetic process from acetate	1
GO:0060359	response to ammonium ion	1
GO:0006040	amino sugar metabolic process	1
GO:0005985	sucrose metabolic process	1
GO:0000050	urea cycle	1
GO:0034605	cellular response to heat	1
GO:0046500	S-adenosylmethionine metabolic process	1
GO:0070507	regulation of microtubule cytoskeleton organization	1
GO:0031590	wybutosine metabolic process	1
GO:0030522	intracellular receptor signaling pathway	1
GO:0000919	cell plate assembly	1
GO:0043255	regulation of carbohydrate biosynthetic process	1
GO:0009403	toxin biosynthetic process	1
GO:0030198	extracellular matrix organization	1
GO:0007029	endoplasmic reticulum organization	1
GO:0045732	positive regulation of protein catabolic process	1
GO:0010229	inflorescence development	1
GO:0006783	heme biosynthetic process	1
GO:0010030	positive regulation of seed germination	1
GO:0061025	membrane fusion	1
GO:0035967	cellular response to topologically incorrect protein	1
GO:0006086	acetyl-CoA biosynthetic process from pyruvate	1
GO:0072662	protein localization to peroxisome	1
GO:0007143	female meiotic division	1
GO:0009851	auxin biosynthetic process	1
GO:0033046	negative regulation of sister chromatid segregation	1
GO:1902583	multi-organism intracellular transport	1
GO:0043242	negative regulation of protein complex disassembly	1
GO:0046113	nucleobase catabolic process	1
GO:0090529	cell septum assembly	1
GO:0050821	protein stabilization	1
GO:0050983	deoxyhypusine biosynthetic process from spermidine	1
GO:0071478	cellular response to radiation	1
GO:0045835	negative regulation of meiotic nuclear division	1
GO:0010157	response to chlorate	1
GO:0006002	fructose 6-phosphate metabolic process	1
GO:0090174	organelle membrane fusion	1
GO:0045995	regulation of embryonic development	1
GO:0009756	carbohydrate mediated signaling	1
GO:0046112	nucleobase biosynthetic process	1
GO:0010029	regulation of seed germination	1
GO:0072530	purine-containing compound transmembrane transport	1
GO:0046460	neutral lipid biosynthetic process	1
GO:0090421	embryonic meristem initiation	1
GO:0046688	response to copper ion	1
GO:0031221	arabinan metabolic process	1
GO:0006446	regulation of translational initiation	1
GO:0046271	phenylpropanoid catabolic process	1
GO:0042177	negative regulation of protein catabolic process	1
GO:0030581	symbiont intracellular protein transport in host	1
GO:0019985	translesion synthesis	1
GO:0034204	lipid translocation	1
GO:0050826	response to freezing	1
GO:0006003	fructose 2,6-bisphosphate metabolic process	1
GO:0006986	response to unfolded protein	1
GO:0065001	specification of axis polarity	1
GO:0044770	cell cycle phase transition	1
GO:0019216	regulation of lipid metabolic process	1
GO:0032465	regulation of cytokinesis	1
GO:0016050	vesicle organization	1
GO:0044801	single-organism membrane fusion	1
GO:0009668	plastid membrane organization	1
GO:0090662	ATP hydrolysis coupled transmembrane transport	1
Cellular component category
GO-id	GO-term	#Seqs
GO:0009536	plastid	165
GO:0005739	mitochondrion	144
GO:0016023	cytoplasmic, membrane-bounded vesicle	141
GO:0005634	nucleus	107
GO:0005829	cytosol	51
GO:0044434	chloroplast part	38
GO:0031981	nuclear lumen	31
GO:0009532	plastid stroma	23
GO:0009526	plastid envelope	18
GO:1990234	transferase complex	17
GO:0005856	cytoskeleton	15
GO:0005773	vacuole	15
GO:0005654	nucleoplasm	11
GO:0005730	nucleolus	11
GO:0005694	chromosome	11
GO:0005840	ribosome	10
GO:0000139	Golgi membrane	9
GO:0031976	plastid thylakoid	9
GO:0000428	DNA-directed RNA polymerase complex	8
GO:0055035	plastid thylakoid membrane	8
GO:0009505	plant-type cell wall	8
GO:0044451	nucleoplasm part	8
GO:0044454	nuclear chromosome part	7
GO:0000228	nuclear chromosome	7
GO:0055029	nuclear DNA-directed RNA polymerase complex	7
GO:0005740	mitochondrial envelope	7
GO:0005643	nuclear pore	7
GO:0005871	kinesin complex	6
GO:0098791	Golgi subcompartment	6
GO:0005743	mitochondrial inner membrane	5
GO:0031969	chloroplast membrane	5
GO:0044445	cytosolic part	5
GO:0005802	trans-Golgi network	5
GO:0035770	ribonucleoprotein granule	4
GO:0098687	chromosomal region	4
GO:0036464	cytoplasmic ribonucleoprotein granule	4
GO:0031461	cullin-RING ubiquitin ligase complex	4
GO:0044452	nucleolar part	3
GO:0005759	mitochondrial matrix	3
GO:0010319	stromule	3
GO:1903293	phosphatase complex	3
GO:0030684	preribosome	3
GO:0031597	cytosolic proteasome complex	3
GO:0044798	nuclear transcription factor complex	3
GO:0005876	spindle microtubule	2
GO:0048471	perinuclear region of cytoplasm	2
GO:0042579	microbody	2
GO:0000407	pre-autophagosomal structure	2
GO:0030659	cytoplasmic vesicle membrane	2
GO:0009527	plastid outer membrane	2
GO:0009360	DNA polymerase III complex	2
GO:0044448	cell cortex part	2
GO:0005795	Golgi stack	2
GO:0099568	cytoplasmic region	2
GO:0030677	ribonuclease P complex	2
GO:0009528	plastid inner membrane	2
GO:0005819	spindle	2
GO:1902555	endoribonuclease complex	2
GO:0005741	mitochondrial outer membrane	2
GO:0015935	small ribosomal subunit	2
GO:0030131	clathrin adaptor complex	1
GO:0030126	COPI vesicle coat	1
GO:0030118	clathrin coat	1
GO:0070993	translation preinitiation complex	1
GO:0005747	mitochondrial respiratory chain complex I	1
GO:0033180	proton-transporting V-type ATPase, V1 domain	1
GO:0005788	endoplasmic reticulum lumen	1
GO:0005791	rough endoplasmic reticulum	1
GO:0005798	Golgi-associated vesicle	1
GO:0009921	auxin efflux carrier complex	1
GO:0070449	elongin complex	1
GO:0000783	nuclear telomere cap complex	1
GO:0000777	condensed chromosome kinetochore	1
GO:0005770	late endosome	1
GO:0032806	carboxy-terminal domain protein kinase complex	1
GO:0032301	MutSalpha complex	1
GO:0009705	plant-type vacuole membrane	1
GO:0032302	MutSbeta complex	1
GO:0045252	oxoglutarate dehydrogenase complex	1
GO:0031361	integral component of thylakoid membrane	1
GO:0031977	thylakoid lumen	1
GO:0030173	integral component of Golgi membrane	1
GO:0070652	HAUS complex	1
GO:0033176	proton-transporting V-type ATPase complex	1
GO:0031306	intrinsic component of mitochondrial outer membrane	1
GO:0005751	mitochondrial respiratory chain complex IV	1
GO:0034399	nuclear periphery	1
GO:0031595	nuclear proteasome complex	1
GO:0030134	ER to Golgi transport vesicle	1
GO:0009523	photosystem II	1
GO:0005769	early endosome	1
GO:0000221	vacuolar proton-transporting V-type ATPase, V1 domain	1
GO:0000152	nuclear ubiquitin ligase complex	1
GO:1990071	TRAPPII protein complex	1
GO:0030120	vesicle coat	1
GO:0005750	mitochondrial respiratory chain complex III	1
GO:0016471	vacuolar proton-transporting V-type ATPase complex	1
GO:0030663	COPI-coated vesicle membrane	1
GO:0005763	mitochondrial small ribosomal subunit	1
GO:0043527	tRNA methyltransferase complex	1
GO:0012507	ER to Golgi transport vesicle membrane	1
GO:0032592	integral component of mitochondrial membrane	1
GO:0005793	endoplasmic reticulum-Golgi intermediate compartment	1
GO:0009328	phenylalanine-tRNA ligase complex	1
Molecular function category
GO-id	GO-term	#Seqs
GO:0032549	ribonucleoside binding	243
GO:0017076	purine nucleotide binding	242
GO:0001883	purine nucleoside binding	242
GO:0032555	purine ribonucleotide binding	242
GO:0035639	purine ribonucleoside triphosphate binding	209
GO:0046872	metal ion binding	147
GO:0016301	kinase activity	128
GO:0016773	phosphotransferase activity, alcohol group as acceptor	108
GO:0003677	DNA binding	93
GO:0016818	hydrolase activity, acting on acid anhydrides, in phosphorus-containing anhydrides	84
GO:0003723	RNA binding	64
GO:0070011	peptidase activity, acting on L-amino acid peptides	48
GO:0016779	nucleotidyltransferase activity	44
GO:0043531	ADP binding	40
GO:0015075	ion transmembrane transporter activity	28
GO:0016758	transferase activity, transferring hexosyl groups	25
GO:0015399	primary active transmembrane transporter activity	24
GO:0008194	UDP-glycosyltransferase activity	23
GO:0008168	methyltransferase activity	23
GO:0042626	ATPase activity, coupled to transmembrane movement of substances	23
GO:0004553	hydrolase activity, hydrolyzing O-glycosyl compounds	19
GO:0042578	phosphoric ester hydrolase activity	15
GO:0004518	nuclease activity	14
GO:0004842	ubiquitin-protein transferase activity	12
GO:0020037	heme binding	12
GO:0016747	transferase activity, transferring acyl groups other than amino-acyl groups	11
GO:0015291	secondary active transmembrane transporter activity	10
GO:0016616	oxidoreductase activity, acting on the CH-OH group of donors, NAD or NADP as acceptor	10
GO:0015631	tubulin binding	9
GO:0008017	microtubule binding	9
GO:0008236	serine-type peptidase activity	8
GO:0050660	flavin adenine dinucleotide binding	8
GO:0022838	substrate-specific channel activity	7
GO:0015267	channel activity	7
GO:0051287	NAD binding	6
GO:0003779	actin binding	6
GO:0016836	hydro-lyase activity	6
GO:0016709	oxidoreductase activity, acting on paired donors, with incorporation or reduction of molecular oxygen, NAD(P)H as one donor, and incorporation of one atom of oxygen	5
GO:0005342	organic acid transmembrane transporter activity	5
GO:0016702	oxidoreductase activity, acting on single donors with incorporation of molecular oxygen, incorporation of two atoms of oxygen	4
GO:0016655	oxidoreductase activity, acting on NAD(P)H, quinone or similar compound as acceptor	4
GO:0005048	signal sequence binding	4
GO:0003954	NADH dehydrogenase activity	4
GO:0016831	carboxy-lyase activity	4
GO:0004702	receptor signaling protein serine/threonine kinase activity	4
GO:0036459	thiol-dependent ubiquitinyl hydrolase activity	3
GO:0016639	oxidoreductase activity, acting on the CH-NH2 group of donors, NAD or NADP as acceptor	3
GO:0042803	protein homodimerization activity	3
GO:0050661	NADP binding	3
GO:0008483	transaminase activity	3
GO:0051538	3 iron, 4 sulfur cluster binding	3
GO:0015930	glutamate synthase activity	3
GO:0003755	peptidyl-prolyl cis-trans isomerase activity	3
GO:0015203	polyamine transmembrane transporter activity	3
GO:0001104	RNA polymerase II transcription cofactor activity	3
GO:0016298	lipase activity	3
GO:0016799	hydrolase activity, hydrolyzing N-glycosyl compounds	3
GO:0016814	hydrolase activity, acting on carbon-nitrogen (but not peptide) bonds, in cyclic amidines	3
GO:0016881	acid-amino acid ligase activity	3
GO:0010181	FMN binding	3
GO:0016876	ligase activity, forming aminoacyl-tRNA and related compounds	3
GO:0016742	hydroxymethyl-, formyl- and related transferase activity	3
GO:0016615	malate dehydrogenase activity	2
GO:0052689	carboxylic ester hydrolase activity	2
GO:0001067	regulatory region nucleic acid binding	2
GO:0003909	DNA ligase activity	2
GO:0035091	phosphatidylinositol binding	2
GO:0005528	FK506 binding	2
GO:0016763	transferase activity, transferring pentosyl groups	2
GO:0004364	glutathione transferase activity	2
GO:0016717	oxidoreductase activity, acting on paired donors, with oxidation of a pair of donors resulting in the reduction of molecular oxygen to two molecules of water	2
GO:0004888	transmembrane signaling receptor activity	2
GO:0016774	phosphotransferase activity, carboxyl group as acceptor	2
GO:0016668	oxidoreductase activity, acting on a sulfur group of donors, NAD(P) as acceptor	2
GO:0016884	carbon-nitrogen ligase activity, with glutamine as amido-N-donor	2
GO:0015276	ligand-gated ion channel activity	2
GO:0016620	oxidoreductase activity, acting on the aldehyde or oxo group of donors, NAD or NADP as acceptor	2
GO:0016628	oxidoreductase activity, acting on the CH-CH group of donors, NAD or NADP as acceptor	2
GO:0016646	oxidoreductase activity, acting on the CH-NH group of donors, NAD or NADP as acceptor	2
GO:0061659	ubiquitin-like protein ligase activity	2
GO:0019139	cytokinin dehydrogenase activity	1
GO:0051537	2 iron, 2 sulfur cluster binding	1
GO:0004055	argininosuccinate synthase activity	1
GO:0019888	protein phosphatase regulator activity	1
GO:0051117	ATPase binding	1
GO:0010428	methyl-CpNpG binding	1
GO:0005536	glucose binding	1
GO:0016647	oxidoreductase activity, acting on the CH-NH group of donors, oxygen as acceptor	1
GO:0016775	phosphotransferase activity, nitrogenous group as acceptor	1
GO:0003713	transcription coactivator activity	1
GO:0016857	racemase and epimerase activity, acting on carbohydrates and derivatives	1
GO:0010429	methyl-CpNpN binding	1
GO:0031406	carboxylic acid binding	1
GO:0009982	pseudouridine synthase activity	1
GO:0016208	AMP binding	1
GO:0016842	amidine-lyase activity	1
GO:0015605	organophosphate ester transmembrane transporter activity	1
GO:0003913	DNA photolyase activity	1
GO:0080161	auxin transmembrane transporter activity	1
GO:0004124	cysteine synthase activity	1
GO:0016878	acid-thiol ligase activity	1
GO:0016832	aldehyde-lyase activity	1
GO:0008327	methyl-CpG binding	1
GO:0004462	lactoylglutathione lyase activity	1
GO:0001228	transcriptional activator activity, RNA polymerase II transcription regulatory region sequence-specific binding	1
GO:0000982	transcription factor activity, RNA polymerase II core promoter proximal region sequence-specific binding	1
GO:0010329	auxin efflux transmembrane transporter activity	1
GO:0016706	oxidoreductase activity, acting on paired donors, with incorporation or reduction of molecular oxygen, 2-oxoglutarate as one donor, and incorporation of one atom each of oxygen into both donors	1
GO:0004659	prenyltransferase activity	1
GO:0016166	phytoene dehydrogenase activity	1
GO:0051539	4 iron, 4 sulfur cluster binding	1
GO:0016168	chlorophyll binding	1
GO:0004801	sedoheptulose-7-phosphate:D-glyceraldehyde-3-phosphate glyceronetransferase activity	1
GO:0016987	sigma factor activity	1
GO:0016726	oxidoreductase activity, acting on CH or CH2 groups, NAD or NADP as acceptor	1
GO:0017025	TBP-class protein binding	1
GO:0003984	acetolactate synthase activity	1
GO:0070204	2-succinyl-5-enolpyruvyl-6-hydroxy-3-cyclohexene-1-carboxylic-acid synthase activity	1
GO:0097617	annealing activity	1
GO:0015932	nucleobase-containing compound transmembrane transporter activity	1
GO:0016869	intramolecular transferase activity, transferring amino groups	1
GO:0005548	phospholipid transporter activity	1
GO:2001070	starch binding	1
GO:0016623	oxidoreductase activity, acting on the aldehyde or oxo group of donors, oxygen as acceptor	1
GO:0004019	adenylosuccinate synthase activity	1
GO:0051119	sugar transmembrane transporter activity	1
GO:0000155	phosphorelay sensor kinase activity	1
GO:0016676	oxidoreductase activity, acting on a heme group of donors, oxygen as acceptor	1
GO:0004329	formate-tetrahydrofolate ligase activity	1
GO:0016624	oxidoreductase activity, acting on the aldehyde or oxo group of donors, disulfide as acceptor	1
GO:0003995	acyl-CoA dehydrogenase activity	1
GO:0016778	diphosphotransferase activity	1
GO:0051020	GTPase binding	1
GO:0016755	transferase activity, transferring amino-acyl groups	1
GO:0016405	CoA-ligase activity	1
GO:0000822	inositol hexakisphosphate binding	1
GO:0090471	9,15,9'-tri-cis-zeta-carotene isomerase activity	1
GO:0016682	oxidoreductase activity, acting on diphenols and related substances as donors, oxygen as acceptor	1
GO:0016634	oxidoreductase activity, acting on the CH-CH group of donors, oxygen as acceptor	1
GO:0003883	CTP synthase activity	1
GO:0034038	deoxyhypusine synthase activity	1
GO:0016899	oxidoreductase activity, acting on the CH-OH group of donors, oxygen as acceptor	1
GO:1900750	oligopeptide binding	1
GO:0016731	oxidoreductase activity, acting on iron-sulfur proteins as donors, NAD or NADP as acceptor	1
GO:0009881	photoreceptor activity	1
GO:0019902	phosphatase binding	1
GO:0052890	oxidoreductase activity, acting on the CH-CH group of donors, with a flavin as acceptor	1
GO:0017150	tRNA dihydrouridine synthase activity	1
GO:0005047	signal recognition particle binding	1
GO:0016811	hydrolase activity, acting on carbon-nitrogen (but not peptide) bonds, in linear amides	1
GO:0004478	methionine adenosyltransferase activity	1
