# Supplementary material for: De novo assembly, functional annotation, and analysis of the giant reed (Arundo donax L.) leaf transcriptome provide tools for the development of a biofuel feedstock
Source: Biotechnol Biofuels. 2017 May 30;10:138. doi: 10.1186/s13068-017-0828-7 (PMC5450047; doi:10.1186/s13068-017-0828-7)
Supplement: Supplementary file 4 — Additional file 4: Table S2. Kyoto Encyclopedia of Genes and Genomes (KEGG) pathways analysis for A. donax leaf transcriptome. [file 13068_2017_828_MOESM4_ESM.xls]

## Sheet: Table S2
Additional File 4: Table S2
Pathways	#Seqs	#Enzs
Purine metabolism	929	36
Thiamine metabolism	749	5
Biosynthesis of antibiotics	370	116
Aminobenzoate degradation	252	3
Starch and sucrose metabolism	240	30
T cell receptor signaling pathways	179	1
Pyrimidine metabolism	156	22
Glycolysis / Gluconeogenesis	111	18
Methane metabolism	102	13
Pyruvate metabolism	96	19
Pentose phosphate pathway	86	12
Carbon fixation in photosynthetic organisms	86	15
Amino sugar and nucleotide sugar metabolism	77	21
Aminoacyl-tRNA biosynthesis	73	20
Fructose and mannose metabolism	72	14
Cysteine and methionine metabolism	72	20
Carbon fixation pathways in prokaryotes	63	12
Drug metabolism – other enzymes	61	9
Porphyrin and chlorophyll metabolism	58	21
Galactose metabolism	55	11
Glutathione metabolism	52	11
Oxidative phosphorylation	48	5
Glycine, serine and threonine metabolism	46	15
Phenylpropanoid biosynthesis	44	2
Phenylalanine, tyrosine and tryptophan biosynthesis	42	16
Glycerolphospholipid metabolism	41	13
Citrate cycle (TCA cycle)	41	11
Alanine, aspartate and glutamate metabolism	34	15
Lysine degradation	32	4
Phosphatidylinositol signaling system	32	6
Drug metabolism – cytochrome P450	31	6
Pentose and glucoronate interconversions	30	9
Glyoxylate and dicarboxylate metabolism	30	9
Tyrosine metabolism	29	12
Other glycan degradation	29	6
Inositol phosphate metabolism	28	8
Terpenoid backbone biosynthesis	27	15
Glycerolipid metabolism	25	7
Sulfur metabolism	25	8
Arginine metabolism	25	10
Steroid hormone biosynthesis	24	3
Valine, leucine and isoleucine degradation	23	10
Nitrogen metabolism	23	8
Pantothenate and CoA biosynthesis	22	8
One carbon pool by folate	20	9
mTOR signaling pathway	20	1
Indole alkaloid biosynthesis	20	1
Arginine and proline metabolism	19	7
Valine, leucine and isoleucine biosynthesis	19	7
Nicotinate and nicotinamide metabolism	19	6
Histidine metabolism	19	9
Lysine biosynthesis	18	7
Tryptophane metabolism	18	7
Phenylanine metabolism	18	5
beta-Alanine metabolism	17	5
Isoquinoline alkaloid biosynthesis	16	3
Monobactam biosynthesis	16	4
N-Glycan biosynthesis	16	4
Steroid degradation	16	1
Selenocompound metabolism	15	4
Butanoate metabolism	15	6
Streptomycin biosynthesis	14	4
Tropane, piperidine and pyridine alkaloid biosynthesis	13	2
Propanoate metabolism	13	7
Riboflavin metabolism	13	6
Glycosphingolipid biosynthesis – globo series	12	2
Metabolism of xenobiotics by cytochrome P450	12	4
Fatty acid biosynthesis	12	6
Ascorbate and aldarate metabolism	11	4
Sphingolipid metabolism	11	3
Various types of N-glycan biosynthesis	11	3
Glycosphingolipid biosynthesis – lacto and neolacto series	10	1
Butirosin and neomycin biosynthesis	10	2
Retinol metabolism	9	3
Fatty acid degradation	9	4
Biosynthesis of unsaturated fatty acids	9	3
Glycosaminoglycan biosynthesis – heparan sulfate / heparin	8	2
Glycosaminoglycan biosynthesis – chondroitin sulfate / dermatan sulfate	8	2
Vitamin B6 metabolism	8	4
Arachidonic acid metabolism	8	2
Cyanoamino acid metabolism	8	4
Glycosylphosphatidylinositol (GPI) – anchor biosynthesis	7	1
Geraniol degradation	7	2
Ubiquinone and other terpenoid-quinone biosynthesis	7	4
alpha-Linoleic acid metabolism	7	5
Others types of O-glycan biosynthesis	7	1
Folate biosynthesis	6	1
Caprolatam biosynthesis	6	1
Primary bile acid biosynthesis	6	1
Benzoate degradation	6	1
Cutin, suberine and wax biosynthesis	6	1
Fatty acid elongation	6	2
Toluene degradation	6	1
C5-Branched dibasic acid metabolism	5	2
Lipopolysaccharide biosynthesis	5	3
Glycosaminoglycan degradation	5	3
Glycosphingolipid biosynthesis – ganglio series	4	2
Glucosinolate biosynthesis	4	4
Styrene degradation	4	2
Synthesis and degradation of ketone bodies	4	2
Steroid biosynthesis	4	2
Carbapenem biosynthesis	3	2
Ether lipid metabolism	3	2
Peptidoglycan biosynthesis	3	2
Taurine and hypotaurine metabolism	3	2
Flavonoid biosynthesis	3	1
Tetracycline biosynthesis	3	1
Aflatoxin biosynthesis	3	1
Biosynthesis of siderophore group nonribosomal peptides	3	2
Novobiocin biosynthesis	3	2
D-Glutamine and D-glutamate metabolism	3	2
Linoleic acid metabolism	3	2
Zeatin biosynthesis	3	1
Lipoic acid metabolism	2	1
D-Alanine metabolism	2	1
D-Arginine and D-ornithine metabolism	2	1
Photosynthesis	2	2
Sesquiterpenoid and triterpenoid biosynthesis	2	1
Carotenoid biosynthesis	2	2
Betalain biosynthesis	1	1
Atrazine degradation	1	1
Flavone and flavonol biosynthesis	1	1
Biosynthesis of vancomicin group antibiotics	1	1
Polyketide sugar unit biosynthesis	1	1
Biosynthesis of ansamycins	1	1
Naphtalene degradation	1	1
Chloroalkane and chloroalkene degradation	1	1
