# Supplementary material for: De novo assembly, functional annotation, and analysis of the giant reed (Arundo donax L.) leaf transcriptome provide tools for the development of a biofuel feedstock
Source: Biotechnol Biofuels. 2017 May 30;10:138. doi: 10.1186/s13068-017-0828-7 (PMC5450047; doi:10.1186/s13068-017-0828-7)
Supplement: Supplementary file 7 — Additional file 7: Table S5. Description of the identified simple sequence repeat (SSR) types for the A. donax leaf transcriptome. Table S6. SSR repeat motifs in A. donax unitranscripts. [file 13068_2017_828_MOESM7_ESM.xlsx]

## Sheet: Table S5
Additional File 7: Table S5
Sequence_ID	SSR nr.	SSR type	SSR	size	start	end
Arundo_donax_00004|5601	1	p1	(T)10	10	2138	2147
Arundo_donax_00004|5601	2	c	(CA)14g(AGC)5	44	5216	5259
Arundo_donax_00005|5352	1	c	(T)10atttgttaataatttaaggattaatatttcactaaggagaagatagaatcatagcaaatgaaatttcgaattctgattag(A)12	102	44	145
Arundo_donax_00005|5352	2	p1	(A)10	10	359	368
Arundo_donax_00005|5352	3	p1	(T)11	11	3338	3348
Arundo_donax_00005|5352	4	p1	(T)10	10	4227	4236
Arundo_donax_00005|5352	5	p1	(A)11	11	4603	4613
Arundo_donax_00006|5158	1	p1	(A)12	12	5147	5158
Arundo_donax_00017|4521	1	p1	(T)11	11	445	455
Arundo_donax_00017|4521	2	p1	(A)12	12	4510	4521
Arundo_donax_00020|4452	1	p2	(CT)7	14	86	99
Arundo_donax_00033|3942	1	p1	(C)11	11	2871	2881
Arundo_donax_00041|3761	1	c	(GTG)5ggtgcg(GGA)5	36	3510	3545
Arundo_donax_00042|3755	1	p1	(A)10	10	2626	2635
Arundo_donax_00043|3733	1	p1	(T)10	10	33	42
Arundo_donax_00043|3733	2	p1	(G)10	10	2448	2457
Arundo_donax_00053|3543	1	p3	(CCG)5	15	1948	1962
Arundo_donax_00054|3540	1	p1	(C)12	12	3507	3518
Arundo_donax_00056|3525	1	p1	(T)12	12	1550	1561
Arundo_donax_00056|3525	2	p1	(A)12	12	3514	3525
Arundo_donax_00061|3401	1	p1	(T)10	10	3268	3277
Arundo_donax_00064|3389	1	p1	(A)15	15	3375	3389
Arundo_donax_00072|3280	1	p1	(A)13	13	3268	3280
Arundo_donax_00074|3272	1	p1	(A)11	11	704	714
Arundo_donax_00077|3248	1	p1	(G)11	11	20	30
Arundo_donax_00077|3248	2	p2	(TC)6	12	293	304
Arundo_donax_00078|3235	1	p3	(GAT)5	15	2168	2182
Arundo_donax_00086|3141	1	c	(C)11gaattgct(A)10	29	3113	3141
Arundo_donax_00090|3111	1	p1	(T)12	12	1	12
Arundo_donax_00092|3100	1	p3	(CGG)5	15	155	169
Arundo_donax_00097|3058	1	p2	(TC)8	16	6	21
Arundo_donax_00099|3035	1	p3	(TAG)5	15	339	353
Arundo_donax_00105|2995	1	p3	(GGT)5	15	2854	2868
Arundo_donax_00106|2989	1	c	(TC)7acctctattttttctccctctatctccttttttctcgtctctcttca(CT)6	73	1679	1751
Arundo_donax_00108|2979	1	p1	(T)12	12	1	12
Arundo_donax_00111|2950	1	p3	(GAG)5	15	2622	2636
Arundo_donax_00114|2922	1	p1	(T)10	10	120	129
Arundo_donax_00115|2920	1	p1	(T)10	10	1627	1636
Arundo_donax_00125|2878	1	c	(AGC)5ggc(AGG)5	33	39	71
Arundo_donax_00134|2823	1	p1	(T)10	10	1	10
Arundo_donax_00136|2805	1	p1	(A)13	13	2793	2805
Arundo_donax_00137|2792	1	p2	(AC)6	12	2539	2550
Arundo_donax_00138|2785	1	p1	(A)11	11	2775	2785
Arundo_donax_00142|2777	1	p1	(A)12	12	2766	2777
Arundo_donax_00148|2755	1	p1	(T)10	10	1	10
Arundo_donax_00149|2754	1	p1	(T)12	12	155	166
Arundo_donax_00153|2745	1	p1	(A)10	10	2736	2745
Arundo_donax_00163|2686	1	p3	(TCG)5	15	2306	2320
Arundo_donax_00164|2684	1	c	(GA)14ggagaaatctagtctt(C)10	54	1	54
Arundo_donax_00174|2640	1	p4	(ACAA)5	20	1436	1455
Arundo_donax_00181|2615	1	p2	(TC)14	28	21	48
Arundo_donax_00183|2611	1	p2	(AT)6	12	2584	2595
Arundo_donax_00185|2606	1	p1	(T)12	12	1	12
Arundo_donax_00190|2587	1	p3	(CGC)6	18	13	30
Arundo_donax_00192|2584	1	p2	(GA)9	18	1138	1155
Arundo_donax_00193|2567	1	p3	(GGC)6	18	2279	2296
Arundo_donax_00197|2560	1	p2	(AG)11	22	572	593
Arundo_donax_00203|2551	1	p1	(A)17	17	2535	2551
Arundo_donax_00209|2521	1	p1	(T)11	11	1	11
Arundo_donax_00215|2491	1	p1	(T)10	10	2364	2373
Arundo_donax_00217|2485	1	p1	(T)10	10	1	10
Arundo_donax_00217|2485	2	p1	(A)10	10	1343	1352
Arundo_donax_00226|2447	1	p1	(T)12	12	1	12
Arundo_donax_00230|2427	1	p3	(GCA)5	15	690	704
Arundo_donax_00230|2427	2	p3	(CTT)5	15	1967	1981
Arundo_donax_00233|2423	1	p1	(A)13	13	2411	2423
Arundo_donax_00234|2421	1	p1	(T)15	15	1	15
Arundo_donax_00237|2413	1	p1	(A)13	13	2401	2413
Arundo_donax_00240|2408	1	p3	(CTG)6	18	2284	2301
Arundo_donax_00250|2374	1	p1	(T)12	12	1	12
Arundo_donax_00254|2354	1	p3	(CAG)5	15	1710	1724
Arundo_donax_00255|2349	1	p1	(G)12	12	14	25
Arundo_donax_00257|2345	1	p1	(T)11	11	1	11
Arundo_donax_00258|2337	1	p1	(A)13	13	2325	2337
Arundo_donax_00261|2332	1	p1	(T)10	10	1332	1341
Arundo_donax_00266|2322	1	p3	(CCA)5	15	427	441
Arundo_donax_00266|2322	2	p1	(T)10	10	2270	2279
Arundo_donax_00284|2272	1	p2	(CT)10	20	2253	2272
Arundo_donax_00295|2241	1	p3	(GGC)5	15	357	371
Arundo_donax_00297|2235	1	p1	(T)12	12	1	12
Arundo_donax_00298|2234	1	p1	(T)14	14	24	37
Arundo_donax_00311|2211	1	p1	(T)10	10	1	10
Arundo_donax_00318|2199	1	p3	(CGC)5	15	854	868
Arundo_donax_00327|2181	1	p3	(CTT)5	15	265	279
Arundo_donax_00333|2169	1	p3	(GGC)6	18	1945	1962
Arundo_donax_00334|2166	1	p1	(A)12	12	2155	2166
Arundo_donax_00339|2160	1	p3	(GCG)8	24	2137	2160
Arundo_donax_00356|2123	1	p1	(A)10	10	2114	2123
Arundo_donax_00360|2116	1	p1	(T)10	10	2099	2108
Arundo_donax_00366|2109	1	p1	(A)12	12	2098	2109
Arundo_donax_00369|2096	1	p1	(A)10	10	2087	2096
Arundo_donax_00375|2081	1	p2	(GC)6	12	1893	1904
Arundo_donax_00377|2076	1	p1	(T)11	11	1	11
Arundo_donax_00379|2070	1	p1	(T)14	14	8	21
Arundo_donax_00391|2048	1	p1	(T)11	11	1	11
Arundo_donax_00398|2040	1	p1	(T)15	15	2	16
Arundo_donax_00398|2040	2	p1	(A)13	13	1917	1929
Arundo_donax_00399|2038	1	p1	(T)13	13	1	13
Arundo_donax_00407|2029	1	p1	(A)10	10	1420	1429
Arundo_donax_00409|2025	1	p2	(GA)8	16	2008	2023
Arundo_donax_00424|2001	1	p3	(CCG)5	15	1460	1474
Arundo_donax_00432|1994	1	p1	(T)15	15	4	18
Arundo_donax_00454|1964	1	p3	(GAG)5	15	126	140
Arundo_donax_00457|1960	1	p1	(A)11	11	1950	1960
Arundo_donax_00459|1959	1	p1	(T)10	10	1	10
Arundo_donax_00482|1936	1	p3	(ACC)5	15	904	918
Arundo_donax_00488|1927	1	p1	(T)10	10	1	10
Arundo_donax_00490|1921	1	p1	(A)11	11	1911	1921
Arundo_donax_00493|1915	1	p1	(A)10	10	1894	1903
Arundo_donax_00494|1914	1	p3	(TTG)5	15	503	517
Arundo_donax_00499|1905	1	p1	(A)12	12	1894	1905
Arundo_donax_00504|1901	1	p3	(GGC)5	15	1869	1883
Arundo_donax_00508|1896	1	p3	(GCT)5	15	1354	1368
Arundo_donax_00513|1889	1	p1	(T)11	11	1676	1686
Arundo_donax_00513|1889	2	p1	(A)13	13	1877	1889
Arundo_donax_00517|1882	1	p1	(C)17	17	19	35
Arundo_donax_00526|1869	1	p1	(A)10	10	1860	1869
Arundo_donax_00531|1863	1	p3	(GTG)5	15	1235	1249
Arundo_donax_00533|1861	1	p2	(CG)6	12	1741	1752
Arundo_donax_00537|1855	1	p3	(TTG)6	18	17	34
Arundo_donax_00540|1851	1	p3	(ATC)5	15	1443	1457
Arundo_donax_00545|1847	1	p3	(TTC)6	18	906	923
Arundo_donax_00547|1841	1	p3	(AAG)7	21	1268	1288
Arundo_donax_00548|1839	1	p1	(A)10	10	1830	1839
Arundo_donax_00564|1817	1	p3	(GCG)6	18	522	539
Arundo_donax_00564|1817	2	p1	(A)13	13	1805	1817
Arundo_donax_00579|1798	1	p1	(A)10	10	1789	1798
Arundo_donax_00586|1790	1	p1	(T)13	13	332	344
Arundo_donax_00593|1784	1	p3	(GAT)5	15	1238	1252
Arundo_donax_00594|1783	1	p3	(GCG)6	18	1755	1772
Arundo_donax_00601|1777	1	c	(A)10tcttgaaagctgcattttaaccttatgtttcc(T)10	52	1231	1282
Arundo_donax_00602|1776	1	p1	(A)10	10	1767	1776
Arundo_donax_00605|1775	1	p1	(T)11	11	1	11
Arundo_donax_00605|1775	2	p3	(GCG)5	15	1355	1369
Arundo_donax_00606|1774	1	p1	(A)12	12	1763	1774
Arundo_donax_00608|1774	1	p1	(T)11	11	1	11
Arundo_donax_00609|1774	1	p1	(T)13	13	1	13
Arundo_donax_00640|1751	1	p1	(T)10	10	1	10
Arundo_donax_00640|1751	2	c	(TC)6ctttcgtcttcttccagcctgccgtcctgccttagttcgatcgc(GA)10	76	1667	1742
Arundo_donax_00641|1751	1	p1	(T)10	10	873	882
Arundo_donax_00649|1746	1	p1	(A)10	10	1737	1746
Arundo_donax_00662|1733	1	p2	(AG)6	12	601	612
Arundo_donax_00664|1732	1	p3	(CCA)6	18	281	298
Arundo_donax_00667|1730	1	p1	(A)11	11	1720	1730
Arundo_donax_00682|1716	1	p1	(T)10	10	1	10
Arundo_donax_00682|1716	2	p3	(AGC)6	18	128	145
Arundo_donax_00694|1707	1	p1	(G)12	12	451	462
Arundo_donax_00705|1694	1	p1	(A)15	15	1680	1694
Arundo_donax_00716|1686	1	p3	(GCA)5	15	1658	1672
Arundo_donax_00719|1684	1	p1	(T)10	10	1	10
Arundo_donax_00723|1682	1	p1	(A)12	12	1671	1682
Arundo_donax_00725|1681	1	p1	(T)12	12	1	12
Arundo_donax_00729|1679	1	p3	(TGA)5	15	1114	1128
Arundo_donax_00737|1672	1	p1	(A)11	11	1647	1657
Arundo_donax_00747|1662	1	p3	(TTG)6	18	267	284
Arundo_donax_00754|1658	1	p3	(CCG)5	15	92	106
Arundo_donax_00755|1658	1	p1	(A)14	14	1645	1658
Arundo_donax_00767|1647	1	p1	(A)10	10	1529	1538
Arundo_donax_00771|1644	1	p1	(G)14	14	8	21
Arundo_donax_00771|1644	2	p1	(A)11	11	1634	1644
Arundo_donax_00776|1641	1	p1	(A)10	10	1632	1641
Arundo_donax_00780|1639	1	p1	(T)12	12	1	12
Arundo_donax_00785|1635	1	p1	(T)12	12	1	12
Arundo_donax_00786|1635	1	p1	(G)10	10	124	133
Arundo_donax_00787|1635	1	p1	(T)12	12	1	12
Arundo_donax_00802|1625	1	c	(GC)6g(GA)8t(AG)7	44	1578	1621
Arundo_donax_00805|1622	1	c	(T)11c(T)10	22	1	22
Arundo_donax_00812|1618	1	p3	(CGG)5	15	1525	1539
Arundo_donax_00820|1613	1	p3	(GCC)5	15	168	182
Arundo_donax_00830|1607	1	p1	(A)10	10	158	167
Arundo_donax_00834|1605	1	p2	(CA)7	14	1563	1576
Arundo_donax_00838|1603	1	p3	(TCA)5	15	763	777
Arundo_donax_00845|1599	1	p3	(TCC)6	18	1200	1217
Arundo_donax_00845|1599	2	p3	(GGC)8	24	1351	1374
Arundo_donax_00847|1597	1	p1	(A)10	10	1588	1597
Arundo_donax_00848|1597	1	p1	(T)13	13	1	13
Arundo_donax_00852|1595	1	p1	(A)12	12	1584	1595
Arundo_donax_00853|1592	1	p1	(T)10	10	523	532
Arundo_donax_00862|1584	1	p1	(T)10	10	1	10
Arundo_donax_00874|1575	1	p3	(TCC)5	15	1499	1513
Arundo_donax_00884|1570	1	p2	(AC)6	12	28	39
Arundo_donax_00892|1564	1	p1	(T)10	10	1	10
Arundo_donax_00895|1562	1	p1	(A)10	10	1553	1562
Arundo_donax_00904|1557	1	p1	(A)13	13	1545	1557
Arundo_donax_00909|1556	1	p1	(T)15	15	1	15
Arundo_donax_00909|1556	2	p3	(CCG)5	15	441	455
Arundo_donax_00910|1556	1	p1	(A)10	10	1547	1556
Arundo_donax_00912|1553	1	p3	(GCT)5	15	12	26
Arundo_donax_00913|1552	1	p1	(T)12	12	1	12
Arundo_donax_00915|1550	1	p3	(GCG)5	15	49	63
Arundo_donax_00915|1550	2	p1	(A)12	12	1539	1550
Arundo_donax_00916|1550	1	p1	(A)10	10	1303	1312
Arundo_donax_00920|1548	1	p3	(CCA)7	21	18	38
Arundo_donax_00923|1547	1	p1	(A)12	12	1536	1547
Arundo_donax_00929|1536	1	p1	(T)12	12	1	12
Arundo_donax_00930|1536	1	p1	(T)11	11	1357	1367
Arundo_donax_00937|1531	1	p3	(TAC)5	15	1160	1174
Arundo_donax_00949|1524	1	p1	(T)12	12	1	12
Arundo_donax_00960|1517	1	p2	(GC)6	12	135	146
Arundo_donax_00974|1509	1	p3	(GGT)6	18	1390	1407
Arundo_donax_00977|1508	1	p3	(TGA)6	18	121	138
Arundo_donax_00985|1503	1	p1	(T)10	10	1	10
Arundo_donax_00986|1503	1	p2	(TC)8	16	59	74
Arundo_donax_00986|1503	2	p2	(TC)7	14	382	395
Arundo_donax_00990|1499	1	p1	(A)10	10	857	866
Arundo_donax_00990|1499	2	p1	(G)12	12	995	1006
Arundo_donax_00992|1496	1	p1	(A)10	10	1487	1496
Arundo_donax_00993|1496	1	p2	(GA)7	14	1104	1117
Arundo_donax_00993|1496	2	p2	(GA)13	26	1470	1495
Arundo_donax_00998|1494	1	p1	(T)12	12	1	12
Arundo_donax_01006|1491	1	p1	(A)10	10	237	246
Arundo_donax_01012|1486	1	p2	(TG)10	20	1429	1448
Arundo_donax_01026|1477	1	p1	(T)10	10	1199	1208
Arundo_donax_01026|1477	2	p1	(A)11	11	1467	1477
Arundo_donax_01041|1465	1	p1	(A)13	13	1453	1465
Arundo_donax_01046|1462	1	p1	(A)15	15	1448	1462
Arundo_donax_01049|1461	1	p3	(CGC)5	15	1037	1051
Arundo_donax_01056|1457	1	p1	(A)10	10	1448	1457
Arundo_donax_01059|1455	1	p2	(CT)6	12	218	229
Arundo_donax_01059|1455	2	p2	(CT)11	22	349	370
Arundo_donax_01062|1455	1	p2	(AG)15	30	1	30
Arundo_donax_01075|1449	1	p1	(T)12	12	1	12
Arundo_donax_01089|1441	1	p3	(GCT)5	15	1029	1043
Arundo_donax_01096|1438	1	p1	(A)13	13	1426	1438
Arundo_donax_01099|1437	1	p1	(T)13	13	1	13
Arundo_donax_01100|1437	1	p3	(TGC)5	15	1232	1246
Arundo_donax_01103|1436	1	p1	(A)10	10	1427	1436
Arundo_donax_01104|1436	1	p1	(A)10	10	1427	1436
Arundo_donax_01105|1434	1	p1	(G)12	12	1309	1320
Arundo_donax_01109|1434	1	p1	(A)12	12	1423	1434
Arundo_donax_01113|1433	1	p1	(A)10	10	1424	1433
Arundo_donax_01116|1431	1	p3	(GAC)5	15	359	373
Arundo_donax_01117|1431	1	p1	(T)11	11	1	11
Arundo_donax_01126|1423	1	p1	(A)10	10	293	302
Arundo_donax_01137|1419	1	p1	(A)10	10	5	14
Arundo_donax_01147|1412	1	p1	(T)10	10	167	176
Arundo_donax_01149|1411	1	p1	(A)10	10	217	226
Arundo_donax_01157|1407	1	p3	(CAG)6	18	291	308
Arundo_donax_01173|1399	1	p2	(AG)6	12	21	32
Arundo_donax_01178|1395	1	p1	(A)10	10	310	319
Arundo_donax_01189|1387	1	p1	(T)10	10	27	36
Arundo_donax_01190|1387	1	p1	(T)12	12	1	12
Arundo_donax_01201|1385	1	p1	(A)10	10	15	24
Arundo_donax_01208|1382	1	p3	(CGG)5	15	102	116
Arundo_donax_01208|1382	2	p1	(A)10	10	1230	1239
Arundo_donax_01208|1382	3	p1	(A)11	11	1372	1382
Arundo_donax_01212|1382	1	p1	(C)11	11	1339	1349
Arundo_donax_01215|1380	1	p3	(TCC)6	18	1211	1228
Arundo_donax_01219|1379	1	p1	(A)10	10	1314	1323
Arundo_donax_01225|1375	1	p2	(AC)6	12	243	254
Arundo_donax_01230|1371	1	p1	(T)12	12	1	12
Arundo_donax_01230|1371	2	p3	(TAC)5	15	249	263
Arundo_donax_01236|1368	1	p3	(GCC)5	15	1149	1163
Arundo_donax_01241|1367	1	p3	(TTG)8	24	7	30
Arundo_donax_01252|1359	1	p1	(A)13	13	1347	1359
Arundo_donax_01263|1356	1	p1	(T)10	10	1	10
Arundo_donax_01283|1347	1	p1	(T)12	12	1	12
Arundo_donax_01287|1346	1	p2	(CG)6	12	284	295
Arundo_donax_01289|1346	1	p2	(GA)9	18	1065	1082
Arundo_donax_01289|1346	2	p3	(AGG)6	18	1323	1340
Arundo_donax_01293|1345	1	p2	(CT)10	20	842	861
Arundo_donax_01299|1344	1	p1	(T)15	15	1	15
Arundo_donax_01304|1342	1	p1	(A)10	10	1333	1342
Arundo_donax_01306|1341	1	p1	(T)10	10	1	10
Arundo_donax_01307|1341	1	p3	(TGG)5	15	1157	1171
Arundo_donax_01314|1337	1	p3	(CGG)5	15	20	34
Arundo_donax_01314|1337	2	p1	(A)10	10	1328	1337
Arundo_donax_01320|1335	1	p3	(GCC)5	15	982	996
Arundo_donax_01321|1334	1	p1	(A)10	10	1325	1334
Arundo_donax_01325|1331	1	p1	(A)11	11	1321	1331
Arundo_donax_01329|1329	1	p1	(A)10	10	216	225
Arundo_donax_01333|1329	1	c	(GGC)5gagcatccccatggctcctctgctgctgcga(CGG)5	61	1173	1233
Arundo_donax_01349|1325	1	p3	(GGC)6	18	657	674
Arundo_donax_01351|1323	1	p1	(A)10	10	263	272
Arundo_donax_01355|1322	1	p2	(GA)9	18	1295	1312
Arundo_donax_01362|1320	1	p3	(CTC)6	18	32	49
Arundo_donax_01362|1320	2	p1	(T)12	12	433	444
Arundo_donax_01371|1315	1	p3	(TAC)5	15	1232	1246
Arundo_donax_01374|1315	1	p1	(A)11	11	450	460
Arundo_donax_01383|1313	1	p3	(TTG)5	15	16	30
Arundo_donax_01391|1310	1	p3	(GCG)6	18	1119	1136
Arundo_donax_01394|1310	1	p3	(GGC)5	15	12	26
Arundo_donax_01407|1307	1	c	(TCC)5tactcctccgccgtcgccgccacg(TCC)6	57	206	262
Arundo_donax_01410|1305	1	p1	(T)13	13	1	13
Arundo_donax_01425|1300	1	p2	(TC)6	12	204	215
Arundo_donax_01435|1296	1	p1	(T)14	14	1	14
Arundo_donax_01437|1295	1	p1	(T)15	15	1	15
Arundo_donax_01437|1295	2	p3	(CTC)5	15	1074	1088
Arundo_donax_01442|1293	1	p3	(GGC)5	15	1277	1291
Arundo_donax_01451|1290	1	p2	(AT)6	12	959	970
Arundo_donax_01452|1290	1	p1	(A)11	11	1280	1290
Arundo_donax_01454|1289	1	p1	(A)11	11	1279	1289
Arundo_donax_01455|1288	1	c	(CCG)5acccagctagccatggcggagatcgccgaccggggcgtcgcgggcgagctgccggaggaggcgcggccgcccaccgcgggggcggaggaggaggac(GAG)6	129	91	219
Arundo_donax_01482|1279	1	p3	(TCA)6	18	221	238
Arundo_donax_01496|1273	1	p1	(G)20	20	1241	1260
Arundo_donax_01509|1268	1	p1	(A)15	15	1254	1268
Arundo_donax_01517|1267	1	c	(TTC)5tcaccttcagcatcaacttctggtgtctcctcggtttccttggacttcttt(TTC)6	84	263	346
Arundo_donax_01524|1266	1	p1	(A)11	11	1256	1266
Arundo_donax_01540|1259	1	p3	(AAG)7	21	956	976
Arundo_donax_01542|1257	1	p3	(TTC)6	18	1215	1232
Arundo_donax_01548|1255	1	p1	(A)10	10	1246	1255
Arundo_donax_01551|1255	1	p2	(AT)6	12	1230	1241
Arundo_donax_01553|1254	1	p3	(GGA)6	18	25	42
Arundo_donax_01567|1251	1	p1	(T)10	10	1	10
Arundo_donax_01574|1248	1	p1	(T)10	10	1057	1066
Arundo_donax_01577|1248	1	p3	(CGA)6	18	87	104
Arundo_donax_01578|1248	1	p1	(T)11	11	1	11
Arundo_donax_01582|1247	1	p1	(C)11	11	1042	1052
Arundo_donax_01592|1243	1	p1	(A)11	11	1233	1243
Arundo_donax_01594|1243	1	p3	(CGC)5	15	67	81
Arundo_donax_01609|1239	1	p2	(TC)12	24	1142	1165
Arundo_donax_01614|1237	1	p3	(GGA)5	15	3	17
Arundo_donax_01619|1236	1	p1	(C)11	11	1209	1219
Arundo_donax_01620|1235	1	p1	(A)15	15	1221	1235
Arundo_donax_01624|1234	1	p3	(GAT)11	33	123	155
Arundo_donax_01633|1231	1	p1	(A)12	12	921	932
Arundo_donax_01636|1230	1	p1	(G)13	13	101	113
Arundo_donax_01669|1221	1	p1	(T)10	10	240	249
Arundo_donax_01673|1220	1	p1	(A)13	13	1208	1220
Arundo_donax_01675|1219	1	p1	(A)11	11	158	168
Arundo_donax_01676|1219	1	p3	(GGC)5	15	1193	1207
Arundo_donax_01679|1218	1	p1	(C)11	11	143	153
Arundo_donax_01680|1217	1	p3	(CCG)5	15	1034	1048
Arundo_donax_01685|1215	1	p1	(T)10	10	175	184
Arundo_donax_01689|1213	1	p3	(CGG)5	15	1195	1209
Arundo_donax_01697|1210	1	p3	(CGC)5	15	152	166
Arundo_donax_01705|1207	1	p1	(A)13	13	1195	1207
Arundo_donax_01719|1203	1	p1	(T)11	11	1	11
Arundo_donax_01727|1201	1	c*	(GA)6(GAG)5*	25	1176	1200
Arundo_donax_01730|1200	1	p1	(T)12	12	1	12
Arundo_donax_01731|1199	1	p1	(A)12	12	1188	1199
Arundo_donax_01735|1198	1	c	(A)15(C)13	28	1171	1198
Arundo_donax_01738|1197	1	p3	(TGT)5	15	981	995
Arundo_donax_01743|1194	1	p1	(T)10	10	1	10
Arundo_donax_01745|1194	1	p3	(GCG)6	18	1158	1175
Arundo_donax_01748|1193	1	p3	(CTG)5	15	270	284
Arundo_donax_01752|1192	1	p2	(AC)6	12	64	75
Arundo_donax_01767|1188	1	p3	(GTG)5	15	1056	1070
Arundo_donax_01783|1185	1	p3	(GAC)6	18	1021	1038
Arundo_donax_01804|1178	1	p1	(T)12	12	1	12
Arundo_donax_01806|1177	1	p3	(CTG)5	15	685	699
Arundo_donax_01808|1177	1	p1	(A)12	12	1166	1177
Arundo_donax_01812|1177	1	p4	(TATC)5	20	1078	1097
Arundo_donax_01815|1176	1	p3	(GAG)5	15	462	476
Arundo_donax_01816|1175	1	p1	(T)10	10	1	10
Arundo_donax_01816|1175	2	p3	(CGG)5	15	565	579
Arundo_donax_01817|1175	1	p1	(T)10	10	1	10
Arundo_donax_01817|1175	2	p3	(CGC)5	15	1157	1171
Arundo_donax_01824|1173	1	p3	(TCC)5	15	45	59
Arundo_donax_01824|1173	2	p3	(AGC)5	15	619	633
Arundo_donax_01825|1173	1	p1	(T)11	11	1	11
Arundo_donax_01828|1172	1	p1	(T)10	10	1	10
Arundo_donax_01830|1171	1	p1	(T)11	11	1	11
Arundo_donax_01831|1171	1	p2	(CA)6	12	227	238
Arundo_donax_01845|1166	1	p1	(T)18	18	1	18
Arundo_donax_01855|1164	1	p1	(A)12	12	1153	1164
Arundo_donax_01857|1163	1	p1	(T)11	11	140	150
Arundo_donax_01857|1163	2	p2	(AC)7	14	439	452
Arundo_donax_01876|1159	1	p1	(A)15	15	1145	1159
Arundo_donax_01888|1156	1	p1	(T)11	11	1	11
Arundo_donax_01893|1155	1	p1	(T)11	11	1	11
Arundo_donax_01894|1155	1	p3	(TTC)5	15	86	100
Arundo_donax_01902|1152	1	p1	(A)14	14	1139	1152
Arundo_donax_01916|1147	1	p1	(T)14	14	1	14
Arundo_donax_01926|1143	1	p3	(GCC)5	15	385	399
Arundo_donax_01929|1142	1	p1	(A)10	10	63	72
Arundo_donax_01931|1142	1	p2	(CT)8	16	89	104
Arundo_donax_01931|1142	2	p1	(A)10	10	1133	1142
Arundo_donax_01936|1139	1	p3	(AGG)6	18	88	105
Arundo_donax_01936|1139	2	p1	(T)10	10	987	996
Arundo_donax_01949|1136	1	p1	(A)12	12	1125	1136
Arundo_donax_01950|1136	1	p1	(A)10	10	1127	1136
Arundo_donax_01955|1134	1	p2	(AG)6	12	855	866
Arundo_donax_01956|1134	1	p3	(CGG)6	18	1025	1042
Arundo_donax_01957|1134	1	p1	(T)12	12	1	12
Arundo_donax_01960|1133	1	p1	(A)16	16	1118	1133
Arundo_donax_01964|1133	1	p1	(C)10	10	165	174
Arundo_donax_01982|1127	1	p1	(A)11	11	1117	1127
Arundo_donax_01996|1124	1	p1	(T)10	10	1	10
Arundo_donax_02011|1120	1	p1	(C)13	13	565	577
Arundo_donax_02019|1118	1	p1	(T)10	10	921	930
Arundo_donax_02035|1113	1	p1	(A)15	15	1096	1110
Arundo_donax_02036|1112	1	p3	(ATA)5	15	130	144
Arundo_donax_02040|1112	1	p2	(GA)6	12	1032	1043
Arundo_donax_02043|1111	1	p1	(T)12	12	1	12
Arundo_donax_02051|1109	1	p1	(T)10	10	1	10
Arundo_donax_02052|1109	1	p1	(A)11	11	1099	1109
Arundo_donax_02053|1109	1	p3	(TGC)5	15	809	823
Arundo_donax_02066|1106	1	p1	(A)10	10	1097	1106
Arundo_donax_02070|1104	1	p3	(GGC)6	18	1085	1102
Arundo_donax_02073|1103	1	p1	(T)14	14	1	14
Arundo_donax_02073|1103	2	p3	(GGC)5	15	750	764
Arundo_donax_02082|1102	1	p2	(TC)8	16	133	148
Arundo_donax_02093|1099	1	p4	(GGAG)5	20	702	721
Arundo_donax_02098|1098	1	p1	(T)13	13	1	13
Arundo_donax_02103|1096	1	c	(GGT)5accggcggaggatccggaggcggggatgctggatggggtggagctggcggtgacagcaaccgcagta(GTG)5	97	488	584
Arundo_donax_02103|1096	2	c	(A)11taattaaaaattaac(A)13	39	1040	1078
Arundo_donax_02108|1094	1	p1	(A)14	14	19	32
Arundo_donax_02118|1093	1	p1	(G)25	25	15	39
Arundo_donax_02119|1092	1	p1	(A)10	10	1083	1092
Arundo_donax_02129|1090	1	p1	(A)12	12	1079	1090
Arundo_donax_02133|1089	1	p3	(CGC)5	15	1045	1059
Arundo_donax_02135|1089	1	p3	(TGC)6	18	826	843
Arundo_donax_02140|1088	1	p1	(T)10	10	202	211
Arundo_donax_02143|1087	1	p3	(TCG)5	15	663	677
Arundo_donax_02169|1081	1	p1	(T)13	13	1	13
Arundo_donax_02184|1078	1	p1	(T)12	12	1	12
Arundo_donax_02198|1075	1	p1	(A)13	13	1063	1075
Arundo_donax_02201|1075	1	p1	(A)10	10	916	925
Arundo_donax_02218|1072	1	p1	(T)10	10	1	10
Arundo_donax_02223|1070	1	p3	(GCG)5	15	1049	1063
Arundo_donax_02240|1066	1	p1	(T)11	11	1	11
Arundo_donax_02261|1061	1	p1	(T)11	11	1	11
Arundo_donax_02263|1061	1	p2	(AG)7	14	18	31
Arundo_donax_02264|1061	1	p1	(T)14	14	1	14
Arundo_donax_02269|1060	1	c	(G)11atggcgaagtccagcgcggacgacgcggcgactgtggcggcatcggccagatccggacctccccgtccctctccggcactcggc(AG)14	123	128	250
Arundo_donax_02276|1058	1	p1	(T)10	10	1	10
Arundo_donax_02284|1056	1	p1	(T)12	12	1	12
Arundo_donax_02289|1055	1	p2	(GA)6	12	693	704
Arundo_donax_02290|1055	1	p1	(A)15	15	1041	1055
Arundo_donax_02309|1051	1	p3	(GCC)7	21	1030	1050
Arundo_donax_02311|1050	1	p1	(T)16	16	1	16
Arundo_donax_02322|1048	1	p1	(T)13	13	1	13
Arundo_donax_02324|1048	1	p1	(T)10	10	1	10
Arundo_donax_02356|1041	1	p1	(C)11	11	805	815
Arundo_donax_02363|1040	1	p1	(T)10	10	1	10
Arundo_donax_02366|1040	1	p1	(T)11	11	7	17
Arundo_donax_02371|1039	1	p3	(CCG)5	15	441	455
Arundo_donax_02371|1039	2	p1	(A)10	10	1030	1039
Arundo_donax_02372|1038	1	p3	(AGC)5	15	18	32
Arundo_donax_02379|1037	1	p2	(TC)7	14	1023	1036
Arundo_donax_02384|1037	1	p1	(T)14	14	1	14
Arundo_donax_02390|1036	1	p1	(A)10	10	132	141
Arundo_donax_02394|1035	1	p2	(TA)8	16	962	977
Arundo_donax_02395|1035	1	p1	(T)11	11	1	11
Arundo_donax_02405|1032	1	p3	(GAC)6	18	58	75
Arundo_donax_02409|1031	1	p3	(TCC)9	27	169	195
Arundo_donax_02410|1031	1	p1	(A)10	10	964	973
Arundo_donax_02426|1029	1	p1	(A)14	14	1016	1029
Arundo_donax_02428|1029	1	p1	(A)10	10	1020	1029
Arundo_donax_02434|1028	1	p1	(A)10	10	1019	1028
Arundo_donax_02437|1028	1	p1	(T)10	10	178	187
Arundo_donax_02443|1027	1	p3	(CCT)6	18	98	115
Arundo_donax_02452|1024	1	p1	(A)10	10	1015	1024
Arundo_donax_02454|1024	1	p1	(G)11	11	563	573
Arundo_donax_02461|1024	1	p3	(CAT)5	15	163	177
Arundo_donax_02463|1024	1	p2	(AG)8	16	1008	1023
Arundo_donax_02467|1023	1	p3	(AGC)5	15	508	522
Arundo_donax_02475|1022	1	p1	(A)14	14	1009	1022
Arundo_donax_02480|1020	1	p3	(TCG)5	15	533	547
Arundo_donax_02482|1020	1	p3	(CTG)7	21	528	548
Arundo_donax_02484|1019	1	p1	(A)12	12	1008	1019
Arundo_donax_02489|1019	1	p1	(A)11	11	925	935
Arundo_donax_02506|1016	1	p3	(TGC)5	15	947	961
Arundo_donax_02507|1015	1	p3	(CAT)5	15	302	316
Arundo_donax_02508|1015	1	p1	(T)11	11	1	11
Arundo_donax_02527|1012	1	p3	(TGG)5	15	333	347
Arundo_donax_02532|1011	1	p3	(GCG)5	15	806	820
Arundo_donax_02546|1009	1	p2	(GC)6	12	73	84
Arundo_donax_02550|1008	1	p3	(CGC)6	18	563	580
Arundo_donax_02556|1007	1	p1	(A)11	11	997	1007
Arundo_donax_02579|1002	1	p1	(T)10	10	1	10
Arundo_donax_02582|1002	1	c	(T)10ctaccttaatttgcggaaggctacctttttc(CT)11	63	931	993
Arundo_donax_02584|1001	1	p1	(T)11	11	1	11
Arundo_donax_02587|1001	1	p6	(AGCTCC)5	30	750	779
Arundo_donax_02608|998	1	p3	(GTG)6	18	460	477
Arundo_donax_02612|998	1	p1	(T)16	16	571	586
Arundo_donax_02616|997	1	p2	(AG)6	12	972	983
Arundo_donax_02622|996	1	p4	(CGTG)6	24	3	26
Arundo_donax_02641|994	1	p2	(TC)10	20	970	989
Arundo_donax_02648|992	1	p1	(A)11	11	982	992
Arundo_donax_02651|992	1	p1	(A)10	10	738	747
Arundo_donax_02656|991	1	p1	(C)10	10	617	626
Arundo_donax_02672|987	1	p3	(CAT)6	18	344	361
Arundo_donax_02674|987	1	p2	(TC)12	24	113	136
Arundo_donax_02722|980	1	p1	(T)11	11	1	11
Arundo_donax_02726|980	1	p3	(TTC)5	15	35	49
Arundo_donax_02727|980	1	p1	(A)10	10	14	23
Arundo_donax_02741|978	1	p1	(T)11	11	1	11
Arundo_donax_02770|972	1	p1	(T)10	10	1	10
Arundo_donax_02776|972	1	p3	(CCG)5	15	611	625
Arundo_donax_02777|972	1	p3	(CAG)5	15	312	326
Arundo_donax_02778|972	1	p3	(CAT)9	27	436	462
Arundo_donax_02803|968	1	p1	(T)11	11	1	11
Arundo_donax_02809|968	1	p3	(CGA)5	15	285	299
Arundo_donax_02816|967	1	p3	(TCA)5	15	812	826
Arundo_donax_02819|966	1	p2	(CT)10	20	934	953
Arundo_donax_02829|965	1	p2	(CT)14	28	858	885
Arundo_donax_02832|965	1	c	(GGC)6(GAC)5	33	27	59
Arundo_donax_02845|963	1	p1	(C)12	12	867	878
Arundo_donax_02882|959	1	p2	(CT)7	14	106	119
Arundo_donax_02888|958	1	p3	(AGG)5	15	105	119
Arundo_donax_02889|958	1	p3	(CCT)6	18	293	310
Arundo_donax_02892|957	1	p4	(CCAT)5	20	109	128
Arundo_donax_02912|954	1	p1	(A)11	11	944	954
Arundo_donax_02913|954	1	p1	(C)15	15	11	25
Arundo_donax_02939|950	1	c	(CCG)5accaccggccgctctccctctccgtctccgcgcggcccctgtaccgccaggagccattcttggcc(GCG)5	95	89	183
Arundo_donax_02946|950	1	p3	(GAG)6	18	756	773
Arundo_donax_02949|949	1	p3	(CGG)5	15	819	833
Arundo_donax_02950|949	1	p1	(T)11	11	1	11
Arundo_donax_02952|949	1	p1	(T)12	12	22	33
Arundo_donax_02962|947	1	p1	(A)11	11	937	947
Arundo_donax_02973|946	1	p3	(AGC)5	15	379	393
Arundo_donax_02973|946	2	p1	(A)12	12	935	946
Arundo_donax_02985|944	1	p3	(TCG)5	15	265	279
Arundo_donax_02988|944	1	p1	(A)11	11	934	944
Arundo_donax_02996|943	1	p1	(T)15	15	1	15
Arundo_donax_02998|943	1	p2	(CG)7	14	25	38
Arundo_donax_03001|943	1	p1	(C)13	13	716	728
Arundo_donax_03007|942	1	p1	(A)15	15	928	942
Arundo_donax_03009|941	1	p1	(A)10	10	921	930
Arundo_donax_03010|941	1	p3	(AAC)8	24	900	923
Arundo_donax_03013|941	1	p3	(TTG)5	15	14	28
Arundo_donax_03016|940	1	p2	(GA)6	12	289	300
Arundo_donax_03017|940	1	p1	(C)11	11	112	122
Arundo_donax_03019|940	1	p1	(A)13	13	928	940
Arundo_donax_03026|939	1	p3	(CTC)6	18	5	22
Arundo_donax_03026|939	2	p3	(GGA)5	15	500	514
Arundo_donax_03033|938	1	p1	(T)10	10	823	832
Arundo_donax_03036|938	1	p3	(CCG)5	15	43	57
Arundo_donax_03044|937	1	p1	(A)10	10	928	937
Arundo_donax_03050|936	1	p3	(TGC)6	18	408	425
Arundo_donax_03055|936	1	p2	(AC)9	18	288	305
Arundo_donax_03055|936	2	p3	(CGC)7	21	430	450
Arundo_donax_03059|935	1	c	(GGC)6gggcactgctgctgaggcgggcactggcacggccagctctggcacaccatggggtatggcaacgggtacgggtacggcaccagcttgtactctgtttt(CGG)7	137	456	592
Arundo_donax_03066|935	1	p3	(CGC)5	15	78	92
Arundo_donax_03080|932	1	p1	(T)15	15	1	15
Arundo_donax_03095|930	1	p1	(T)15	15	1	15
Arundo_donax_03099|929	1	p1	(T)10	10	897	906
Arundo_donax_03103|928	1	p3	(CTC)7	21	25	45
Arundo_donax_03103|928	2	p1	(A)10	10	919	928
Arundo_donax_03109|927	1	p1	(T)10	10	1	10
Arundo_donax_03112|927	1	p3	(CGC)5	15	646	660
Arundo_donax_03121|926	1	p1	(A)14	14	913	926
Arundo_donax_03127|925	1	p1	(A)12	12	914	925
Arundo_donax_03135|923	1	p3	(AAG)5	15	324	338
Arundo_donax_03135|923	2	p1	(A)12	12	912	923
Arundo_donax_03164|920	1	p3	(GAG)5	15	364	378
Arundo_donax_03164|920	2	p2	(TC)15	30	891	920
Arundo_donax_03179|918	1	p1	(T)10	10	1	10
Arundo_donax_03195|915	1	p3	(GGC)5	15	207	221
Arundo_donax_03213|913	1	p1	(A)12	12	902	913
Arundo_donax_03228|911	1	p1	(A)13	13	125	137
Arundo_donax_03232|911	1	p1	(T)10	10	482	491
Arundo_donax_03255|908	1	p3	(CCG)5	15	139	153
Arundo_donax_03273|906	1	p2	(TC)6	12	647	658
Arundo_donax_03278|905	1	p1	(A)12	12	894	905
Arundo_donax_03318|900	1	p1	(T)15	15	1	15
Arundo_donax_03320|900	1	p2	(TC)9	18	13	30
Arundo_donax_03320|900	2	p2	(CT)9	18	687	704
Arundo_donax_03333|898	1	p1	(A)13	13	886	898
Arundo_donax_03338|897	1	p1	(T)11	11	1	11
Arundo_donax_03340|897	1	p1	(T)11	11	1	11
Arundo_donax_03342|897	1	p2	(GA)15	30	1	30
Arundo_donax_03353|895	1	p1	(A)10	10	40	49
Arundo_donax_03353|895	2	p3	(CGC)5	15	653	667
Arundo_donax_03357|895	1	p3	(CGG)5	15	715	729
Arundo_donax_03361|894	1	p1	(T)10	10	1	10
Arundo_donax_03361|894	2	p3	(CAG)7	21	763	783
Arundo_donax_03366|894	1	p1	(T)11	11	1	11
Arundo_donax_03371|893	1	p1	(T)14	14	1	14
Arundo_donax_03373|893	1	p1	(A)10	10	884	893
Arundo_donax_03376|893	1	p3	(GCC)6	18	6	23
Arundo_donax_03379|892	1	p1	(T)10	10	1	10
Arundo_donax_03386|891	1	p1	(T)12	12	1	12
Arundo_donax_03390|891	1	p1	(G)11	11	426	436
Arundo_donax_03392|891	1	p2	(CG)6	12	20	31
Arundo_donax_03403|890	1	p2	(CT)12	24	73	96
Arundo_donax_03409|889	1	p2	(CT)9	18	475	492
Arundo_donax_03427|887	1	p1	(T)10	10	1	10
Arundo_donax_03428|887	1	p3	(GCC)5	15	8	22
Arundo_donax_03439|886	1	p1	(A)14	14	873	886
Arundo_donax_03448|885	1	p2	(CT)11	22	11	32
Arundo_donax_03454|884	1	p3	(CAG)7	21	709	729
Arundo_donax_03459|884	1	p2	(CG)7	14	606	619
Arundo_donax_03465|883	1	p1	(A)10	10	874	883
Arundo_donax_03466|883	1	p1	(T)12	12	1	12
Arundo_donax_03469|882	1	p3	(CGG)5	15	372	386
Arundo_donax_03472|882	1	p3	(GCG)5	15	853	867
Arundo_donax_03474|882	1	p1	(T)11	11	1	11
Arundo_donax_03480|882	1	p1	(A)11	11	851	861
Arundo_donax_03484|881	1	p1	(A)16	16	866	881
Arundo_donax_03485|881	1	p2	(AG)14	28	853	880
Arundo_donax_03503|879	1	p1	(T)10	10	11	20
Arundo_donax_03509|878	1	p3	(AAG)7	21	133	153
Arundo_donax_03509|878	2	p1	(A)12	12	867	878
Arundo_donax_03512|878	1	p5	(TCCTC)5	25	839	863
Arundo_donax_03517|877	1	p6	(CTCCTG)5	30	783	812
Arundo_donax_03527|876	1	p1	(A)11	11	866	876
Arundo_donax_03532|876	1	p2	(GT)7	14	495	508
Arundo_donax_03533|875	1	p1	(A)10	10	202	211
Arundo_donax_03534|875	1	p2	(AG)6	12	448	459
Arundo_donax_03542|875	1	p1	(A)14	14	862	875
Arundo_donax_03551|874	1	p3	(GCC)5	15	211	225
Arundo_donax_03569|871	1	p1	(T)13	13	1	13
Arundo_donax_03572|871	1	p3	(TCC)5	15	170	184
Arundo_donax_03585|870	1	p3	(GCA)7	21	582	602
Arundo_donax_03591|869	1	p1	(T)10	10	1	10
Arundo_donax_03596|869	1	p1	(T)10	10	669	678
Arundo_donax_03611|867	1	p2	(TC)12	24	1	24
Arundo_donax_03617|866	1	p1	(T)11	11	1	11
Arundo_donax_03621|866	1	p1	(A)11	11	856	866
Arundo_donax_03627|865	1	p2	(CT)12	24	615	638
Arundo_donax_03633|864	1	p3	(CCG)6	18	140	157
Arundo_donax_03633|864	2	p2	(GT)7	14	704	717
Arundo_donax_03637|864	1	p1	(T)10	10	703	712
Arundo_donax_03644|863	1	p1	(T)10	10	1	10
Arundo_donax_03667|861	1	p3	(GTC)5	15	532	546
Arundo_donax_03667|861	2	c	(CTT)6gagcgtctcgagcgccgcgaagacgttgccgctgccgatcttcggctcctccgccgcgccggcgcgcctgccccctccgcccgccatccctcctccgctc(A)11	129	661	789
Arundo_donax_03680|860	1	p1	(T)11	11	1	11
Arundo_donax_03685|859	1	p1	(T)10	10	119	128
Arundo_donax_03698|858	1	p1	(A)10	10	849	858
Arundo_donax_03701|857	1	p1	(C)13	13	750	762
Arundo_donax_03716|855	1	p2	(TC)15	30	1	30
Arundo_donax_03719|854	1	p1	(T)10	10	1	10
Arundo_donax_03723|854	1	p1	(T)11	11	1	11
Arundo_donax_03729|853	1	p1	(A)10	10	844	853
Arundo_donax_03744|852	1	p1	(G)11	11	164	174
Arundo_donax_03762|850	1	p1	(T)11	11	1	11
Arundo_donax_03776|849	1	p4	(ATCT)8	32	817	848
Arundo_donax_03794|847	1	p1	(A)11	11	837	847
Arundo_donax_03799|847	1	p1	(A)11	11	765	775
Arundo_donax_03800|847	1	p3	(CGC)5	15	724	738
Arundo_donax_03802|847	1	c	(TC)7tg(TC)8	32	815	846
Arundo_donax_03803|847	1	p3	(GCC)5	15	151	165
Arundo_donax_03803|847	2	p1	(A)10	10	838	847
Arundo_donax_03816|845	1	p1	(C)10	10	719	728
Arundo_donax_03821|845	1	p1	(T)11	11	1	11
Arundo_donax_03833|843	1	p1	(T)16	16	1	16
Arundo_donax_03836|843	1	p1	(T)10	10	1	10
Arundo_donax_03844|843	1	p1	(T)11	11	23	33
Arundo_donax_03844|843	2	p1	(C)14	14	758	771
Arundo_donax_03850|842	1	p1	(A)17	17	826	842
Arundo_donax_03859|841	1	p3	(CTC)5	15	611	625
Arundo_donax_03877|840	1	p3	(GCG)5	15	336	350
Arundo_donax_03881|839	1	p3	(CCG)5	15	132	146
Arundo_donax_03884|839	1	c	(TCG)6tca(TCG)5	36	441	476
Arundo_donax_03884|839	2	p3	(CCT)5	15	685	699
Arundo_donax_03891|838	1	p1	(A)10	10	829	838
Arundo_donax_03895|838	1	p3	(CAG)5	15	668	682
Arundo_donax_03915|835	1	p1	(A)13	13	823	835
Arundo_donax_03940|832	1	p3	(TAC)5	15	337	351
Arundo_donax_03948|831	1	p2	(AC)8	16	325	340
Arundo_donax_03949|830	1	p1	(T)13	13	1	13
Arundo_donax_03951|830	1	p3	(CTG)6	18	159	176
Arundo_donax_03964|828	1	p1	(A)13	13	816	828
Arundo_donax_03966|828	1	p1	(T)10	10	742	751
Arundo_donax_03989|826	1	p1	(A)10	10	111	120
Arundo_donax_03991|825	1	p2	(TC)10	20	806	825
Arundo_donax_03999|825	1	c	(CT)7(CA)6ccccaatctctg(TC)6	50	13	62
Arundo_donax_03999|825	2	p1	(C)10	10	237	246
Arundo_donax_04000|825	1	p3	(AGC)5	15	224	238
Arundo_donax_04014|824	1	c	(CA)14tatatag(AC)6	47	151	197
Arundo_donax_04018|823	1	p1	(A)10	10	798	807
Arundo_donax_04031|822	1	p3	(CGG)6	18	798	815
Arundo_donax_04036|821	1	p3	(CTC)5	15	798	812
Arundo_donax_04039|821	1	p1	(A)15	15	807	821
Arundo_donax_04074|818	1	p1	(T)13	13	1	13
Arundo_donax_04079|817	1	p1	(T)10	10	1	10
Arundo_donax_04079|817	2	p1	(A)10	10	227	236
Arundo_donax_04090|816	1	p1	(A)15	15	802	816
Arundo_donax_04126|813	1	p3	(CCA)6	18	328	345
Arundo_donax_04126|813	2	p3	(CCG)5	15	476	490
Arundo_donax_04130|813	1	p1	(A)13	13	801	813
Arundo_donax_04139|812	1	p1	(T)10	10	1	10
Arundo_donax_04154|810	1	p1	(A)12	12	799	810
Arundo_donax_04158|810	1	p1	(C)12	12	507	518
Arundo_donax_04159|810	1	p1	(A)10	10	301	310
Arundo_donax_04173|809	1	p1	(A)11	11	799	809
Arundo_donax_04177|809	1	p3	(GCA)6	18	2	19
Arundo_donax_04185|808	1	p1	(T)12	12	1	12
Arundo_donax_04185|808	2	c	(GCC)5atctatccgacgccgccgcgtcccctaaatcctccatcgccggcacccctgaatcgacatcatcgctgcccctaaactcggcgt(CGC)5	114	381	494
Arundo_donax_04188|808	1	p3	(ACA)5	15	754	768
Arundo_donax_04189|808	1	p2	(CT)13	26	610	635
Arundo_donax_04193|807	1	p1	(A)12	12	796	807
Arundo_donax_04195|807	1	p2	(AT)6	12	620	631
Arundo_donax_04201|806	1	p1	(A)14	14	793	806
Arundo_donax_04217|805	1	p1	(A)13	13	793	805
Arundo_donax_04223|804	1	p1	(A)13	13	792	804
Arundo_donax_04224|804	1	p1	(A)11	11	794	804
Arundo_donax_04247|802	1	p1	(A)13	13	790	802
Arundo_donax_04262|800	1	p1	(A)12	12	789	800
Arundo_donax_04268|800	1	p2	(AG)13	26	1	26
Arundo_donax_04270|800	1	p3	(CAT)5	15	405	419
Arundo_donax_04315|796	1	p1	(A)10	10	787	796
Arundo_donax_04317|796	1	p1	(A)12	12	785	796
Arundo_donax_04320|796	1	p3	(AGG)5	15	1	15
Arundo_donax_04336|795	1	p1	(A)10	10	786	795
Arundo_donax_04346|794	1	c	(GAG)5caggaggacccgtcggacgccgctggctccggatctgaggacgaggaggcggcgccgcctggaggggacgcggatggggaggggc(AGG)5	115	75	189
Arundo_donax_04353|793	1	p1	(T)16	16	1	16
Arundo_donax_04357|793	1	p1	(C)14	14	393	406
Arundo_donax_04358|793	1	p1	(A)14	14	780	793
Arundo_donax_04371|792	1	p1	(T)12	12	1	12
Arundo_donax_04385|791	1	p2	(AG)10	20	640	659
Arundo_donax_04385|791	2	p2	(AC)7	14	773	786
Arundo_donax_04386|791	1	p3	(GCG)6	18	762	779
Arundo_donax_04407|788	1	p1	(A)10	10	779	788
Arundo_donax_04420|788	1	p1	(T)11	11	1	11
Arundo_donax_04440|785	1	p1	(T)10	10	14	23
Arundo_donax_04442|785	1	p3	(CAG)5	15	554	568
Arundo_donax_04442|785	2	p3	(AAT)5	15	718	732
Arundo_donax_04456|783	1	p3	(CCG)6	18	19	36
Arundo_donax_04457|783	1	p1	(C)10	10	743	752
Arundo_donax_04462|783	1	p3	(CCA)6	18	450	467
Arundo_donax_04464|782	1	p1	(A)12	12	771	782
Arundo_donax_04474|782	1	p3	(CCG)5	15	9	23
Arundo_donax_04500|780	1	p3	(TGA)6	18	303	320
Arundo_donax_04511|779	1	p2	(TG)8	16	596	611
Arundo_donax_04521|778	1	p1	(A)17	17	734	750
Arundo_donax_04534|777	1	p1	(C)12	12	699	710
Arundo_donax_04535|777	1	p4	(GGAT)5	20	738	757
Arundo_donax_04542|776	1	p3	(CGG)5	15	211	225
Arundo_donax_04555|775	1	p1	(C)11	11	527	537
Arundo_donax_04574|774	1	p3	(CTC)5	15	174	188
Arundo_donax_04586|773	1	p1	(T)12	12	1	12
Arundo_donax_04597|772	1	p1	(C)17	17	13	29
Arundo_donax_04597|772	2	p1	(A)10	10	763	772
Arundo_donax_04598|772	1	p3	(CGC)5	15	603	617
Arundo_donax_04605|771	1	p1	(A)13	13	759	771
Arundo_donax_04610|771	1	p3	(CCG)5	15	415	429
Arundo_donax_04612|771	1	p2	(GA)6	12	237	248
Arundo_donax_04612|771	2	p2	(GA)15	30	742	771
Arundo_donax_04624|770	1	p3	(GCG)5	15	50	64
Arundo_donax_04625|770	1	p2	(AT)6	12	431	442
Arundo_donax_04627|770	1	p3	(TGC)9	27	626	652
Arundo_donax_04628|769	1	c	(TGC)7tcgtagagtagttaataacctgctgccgctgctgcttgtggctgcctg(CAC)5	84	142	225
Arundo_donax_04635|769	1	p3	(CGG)5	15	180	194
Arundo_donax_04648|768	1	p3	(CGG)5	15	136	150
Arundo_donax_04655|766	1	p3	(GCC)6	18	590	607
Arundo_donax_04656|766	1	p2	(TC)9	18	735	752
Arundo_donax_04661|766	1	p2	(AG)11	22	740	761
Arundo_donax_04666|766	1	p3	(CGC)5	15	159	173
Arundo_donax_04668|766	1	p1	(A)11	11	484	494
Arundo_donax_04670|765	1	p1	(A)11	11	755	765
Arundo_donax_04673|765	1	p1	(T)10	10	1	10
Arundo_donax_04675|765	1	p1	(A)14	14	752	765
Arundo_donax_04679|765	1	p3	(GTG)5	15	639	653
Arundo_donax_04695|763	1	p1	(A)11	11	753	763
Arundo_donax_04700|763	1	p1	(T)13	13	1	13
Arundo_donax_04713|762	1	p3	(CAG)5	15	335	349
Arundo_donax_04737|759	1	p3	(CCT)5	15	33	47
Arundo_donax_04749|759	1	p1	(A)10	10	750	759
Arundo_donax_04756|758	1	p1	(T)13	13	1	13
Arundo_donax_04760|758	1	p3	(GTC)5	15	627	641
Arundo_donax_04761|758	1	p1	(T)11	11	1	11
Arundo_donax_04764|758	1	p3	(GGT)5	15	129	143
Arundo_donax_04793|756	1	p3	(GCT)5	15	714	728
Arundo_donax_04802|755	1	p2	(GA)7	14	729	742
Arundo_donax_04807|755	1	p1	(T)13	13	1	13
Arundo_donax_04817|754	1	p2	(AG)7	14	419	432
Arundo_donax_04818|754	1	p3	(CCG)5	15	353	367
Arundo_donax_04822|754	1	p1	(T)14	14	1	14
Arundo_donax_04829|753	1	p1	(A)10	10	90	99
Arundo_donax_04837|753	1	p1	(A)12	12	742	753
Arundo_donax_04839|753	1	p3	(GGC)5	15	56	70
Arundo_donax_04854|752	1	p1	(T)10	10	1	10
Arundo_donax_04854|752	2	p3	(AGC)5	15	363	377
Arundo_donax_04861|752	1	p2	(GC)6	12	250	261
Arundo_donax_04865|752	1	p3	(CCG)5	15	632	646
Arundo_donax_04875|751	1	p2	(CT)13	26	725	750
Arundo_donax_04880|751	1	p2	(GC)8	16	452	467
Arundo_donax_04900|749	1	p1	(A)11	11	714	724
Arundo_donax_04901|749	1	p1	(T)11	11	1	11
Arundo_donax_04903|749	1	p3	(GCA)5	15	82	96
Arundo_donax_04903|749	2	p1	(A)10	10	668	677
Arundo_donax_04914|748	1	p1	(A)11	11	738	748
Arundo_donax_04937|746	1	p5	(AACAC)5	25	192	216
Arundo_donax_04938|746	1	p1	(T)10	10	356	365
Arundo_donax_04959|744	1	p2	(AT)7	14	569	582
Arundo_donax_04961|744	1	p1	(A)13	13	732	744
Arundo_donax_04962|744	1	c	(CCG)5ctagggttagggtttcggaccccggggagcacggatcccccgacgaatccgccgcaggaggggccgggaccagcgccgactccgccgccggcgaggg(CTT)5	127	446	572
Arundo_donax_04963|744	1	p3	(CTT)5	15	373	387
Arundo_donax_04968|744	1	p1	(A)14	14	714	727
Arundo_donax_04978|743	1	p3	(CAG)5	15	200	214
Arundo_donax_04978|743	2	p3	(CGC)5	15	716	730
Arundo_donax_04996|742	1	p3	(AAG)5	15	322	336
Arundo_donax_04996|742	2	p3	(GAC)6	18	466	483
Arundo_donax_04996|742	3	p3	(TGA)5	15	609	623
Arundo_donax_05008|741	1	p1	(T)11	11	1	11
Arundo_donax_05018|740	1	p3	(TCT)6	18	484	501
Arundo_donax_05023|740	1	p3	(CGC)7	21	45	65
Arundo_donax_05024|740	1	p1	(T)11	11	1	11
Arundo_donax_05028|739	1	p1	(A)10	10	730	739
Arundo_donax_05036|739	1	c	(GA)8t(AG)10	37	340	376
Arundo_donax_05052|738	1	p1	(A)11	11	728	738
Arundo_donax_05057|737	1	p1	(T)11	11	1	11
Arundo_donax_05058|737	1	p3	(TCC)5	15	328	342
Arundo_donax_05060|737	1	p1	(A)18	18	720	737
Arundo_donax_05102|734	1	p1	(T)10	10	1	10
Arundo_donax_05105|734	1	p1	(A)10	10	725	734
Arundo_donax_05115|733	1	p3	(GGC)5	15	318	332
Arundo_donax_05120|733	1	p1	(T)10	10	1	10
Arundo_donax_05123|733	1	p3	(CCG)6	18	467	484
Arundo_donax_05126|732	1	p1	(T)11	11	1	11
Arundo_donax_05145|731	1	p3	(CGT)6	18	708	725
Arundo_donax_05148|731	1	p3	(GGC)6	18	670	687
Arundo_donax_05170|729	1	p1	(T)16	16	1	16
Arundo_donax_05172|729	1	p3	(CTC)5	15	517	531
Arundo_donax_05178|729	1	p2	(AG)14	28	431	458
Arundo_donax_05184|729	1	p3	(GCC)6	18	687	704
Arundo_donax_05193|728	1	p3	(GTG)8	24	249	272
Arundo_donax_05195|728	1	p1	(T)10	10	211	220
Arundo_donax_05197|728	1	p3	(AAG)6	18	16	33
Arundo_donax_05198|728	1	p3	(CTG)6	18	626	643
Arundo_donax_05209|727	1	c	(TTC)6(TCC)5	33	568	600
Arundo_donax_05210|727	1	p1	(T)10	10	246	255
Arundo_donax_05222|726	1	p3	(CAG)5	15	346	360
Arundo_donax_05224|726	1	p5	(GAGGA)5	25	117	141
Arundo_donax_05225|726	1	p2	(TA)9	18	704	721
Arundo_donax_05231|725	1	p3	(CGC)7	21	90	110
Arundo_donax_05241|724	1	p1	(A)14	14	711	724
Arundo_donax_05252|724	1	p1	(A)10	10	27	36
Arundo_donax_05257|724	1	p1	(T)12	12	591	602
Arundo_donax_05260|724	1	p3	(CGC)5	15	327	341
Arundo_donax_05267|723	1	p3	(GAA)5	15	200	214
Arundo_donax_05268|723	1	p1	(T)13	13	1	13
Arundo_donax_05269|723	1	c	(T)12aactgaacttcgtgcaagcgagagatgtcaacaaattgcattgggtcgttttgtttgatgcttgttttaat(TC)16	115	20	134
Arundo_donax_05278|723	1	p1	(A)10	10	82	91
Arundo_donax_05291|722	1	p1	(A)12	12	711	722
Arundo_donax_05292|722	1	p3	(GAG)5	15	137	151
Arundo_donax_05303|721	1	p1	(A)10	10	333	342
Arundo_donax_05309|720	1	p3	(CAG)7	21	570	590
Arundo_donax_05315|720	1	p1	(T)10	10	1	10
Arundo_donax_05320|720	1	p1	(T)11	11	1	11
Arundo_donax_05365|718	1	p3	(CGC)5	15	523	537
Arundo_donax_05374|717	1	p1	(T)13	13	1	13
Arundo_donax_05381|717	1	p3	(CGA)5	15	198	212
Arundo_donax_05382|717	1	p1	(A)11	11	33	43
Arundo_donax_05383|717	1	p1	(A)12	12	191	202
Arundo_donax_05407|715	1	p3	(TCT)6	18	22	39
Arundo_donax_05434|713	1	p3	(AAG)5	15	5	19
Arundo_donax_05436|713	1	p1	(A)15	15	699	713
Arundo_donax_05452|712	1	p2	(AT)6	12	387	398
Arundo_donax_05463|711	1	p1	(T)10	10	1	10
Arundo_donax_05485|710	1	p1	(G)11	11	639	649
Arundo_donax_05490|709	1	p1	(A)11	11	61	71
Arundo_donax_05518|707	1	p3	(GCG)7	21	680	700
Arundo_donax_05525|706	1	p1	(T)10	10	1	10
Arundo_donax_05529|706	1	p1	(A)10	10	697	706
Arundo_donax_05534|706	1	p1	(A)10	10	697	706
Arundo_donax_05536|705	1	p2	(GA)6	12	689	700
Arundo_donax_05543|705	1	p1	(T)10	10	1	10
Arundo_donax_05550|705	1	p2	(CT)6	12	1	12
Arundo_donax_05551|705	1	p1	(T)10	10	1	10
Arundo_donax_05557|705	1	p1	(T)12	12	1	12
Arundo_donax_05557|705	2	c	(CTC)7gtcctcctccgggtggtccgcgccgttgctccgcccgccgcgctgctgctcgtggaagccggaccccgtgtgctgcaggtgaaa(CTG)5ctccgagttgttgttgtgggacatggtggagattggttgttgt(TGC)5	178	318	495
Arundo_donax_05567|704	1	p3	(GAA)7	21	224	244
Arundo_donax_05584|702	1	p2	(AG)7	14	170	183
Arundo_donax_05591|702	1	p1	(A)10	10	533	542
Arundo_donax_05609|701	1	p1	(T)10	10	463	472
Arundo_donax_05612|701	1	p1	(A)12	12	690	701
Arundo_donax_05619|700	1	p3	(GGC)5	15	573	587
Arundo_donax_05645|699	1	p1	(A)15	15	685	699
Arundo_donax_05677|697	1	p3	(CCG)6	18	616	633
Arundo_donax_05684|696	1	p1	(T)15	15	1	15
Arundo_donax_05695|695	1	p1	(T)11	11	1	11
Arundo_donax_05695|695	2	p3	(CTC)5	15	599	613
Arundo_donax_05734|693	1	p3	(GGC)6	18	69	86
Arundo_donax_05755|692	1	p1	(A)10	10	683	692
Arundo_donax_05765|692	1	c	(GT)6(G)11	23	657	679
Arundo_donax_05768|691	1	p1	(A)15	15	677	691
Arundo_donax_05772|691	1	p1	(A)10	10	682	691
Arundo_donax_05780|691	1	p1	(A)13	13	679	691
Arundo_donax_05785|690	1	p1	(A)10	10	610	619
Arundo_donax_05793|690	1	p3	(CAG)6	18	337	354
Arundo_donax_05793|690	2	c	(GCA)5acagatgcaacacat(GCA)5	45	552	596
Arundo_donax_05798|690	1	p2	(AC)6	12	434	445
Arundo_donax_05817|688	1	p2	(CG)6	12	73	84
Arundo_donax_05821|688	1	p1	(T)10	10	11	20
Arundo_donax_05828|687	1	p1	(G)11	11	633	643
Arundo_donax_05839|687	1	p1	(A)10	10	180	189
Arundo_donax_05839|687	2	p3	(GAT)6	18	433	450
Arundo_donax_05842|686	1	p3	(CGG)5	15	653	667
Arundo_donax_05847|686	1	p1	(A)10	10	677	686
Arundo_donax_05852|686	1	p3	(GGA)5	15	581	595
Arundo_donax_05856|686	1	p1	(T)14	14	1	14
Arundo_donax_05870|685	1	p3	(CCG)5	15	544	558
Arundo_donax_05883|684	1	p1	(A)10	10	675	684
Arundo_donax_05892|684	1	p1	(G)11	11	487	497
Arundo_donax_05896|684	1	p2	(TA)9	18	485	502
Arundo_donax_05896|684	2	p1	(A)10	10	675	684
Arundo_donax_05906|683	1	p1	(A)10	10	674	683
Arundo_donax_05907|683	1	p1	(A)14	14	670	683
Arundo_donax_05911|683	1	p1	(T)10	10	1	10
Arundo_donax_05919|683	1	c	(GCA)5ggtga(AGG)7cggcgggcgtgccgccgccgcagggggaggaa(GCG)5	88	176	263
Arundo_donax_05928|682	1	p1	(A)11	11	268	278
Arundo_donax_05952|680	1	c	(T)13gctgcagaataaaatacctcaagcc(AT)8	54	1	54
Arundo_donax_05956|680	1	p1	(T)10	10	586	595
Arundo_donax_05959|680	1	p1	(A)14	14	667	680
Arundo_donax_05968|679	1	p1	(A)12	12	668	679
Arundo_donax_05972|679	1	p3	(GCA)5	15	227	241
Arundo_donax_05976|679	1	p1	(A)11	11	669	679
Arundo_donax_05978|678	1	p3	(TCA)8	24	158	181
Arundo_donax_05982|678	1	p3	(GCG)5	15	123	137
Arundo_donax_06002|677	1	p1	(T)13	13	1	13
Arundo_donax_06023|675	1	p1	(C)10	10	519	528
Arundo_donax_06024|675	1	p2	(GT)8	16	1	16
Arundo_donax_06024|675	2	p2	(TC)7	14	141	154
Arundo_donax_06024|675	3	p2	(TC)10	20	331	350
Arundo_donax_06036|675	1	p3	(TGC)6	18	307	324
Arundo_donax_06053|674	1	p1	(T)13	13	1	13
Arundo_donax_06053|674	2	p2	(AC)6	12	165	176
Arundo_donax_06058|674	1	p1	(A)10	10	18	27
Arundo_donax_06059|673	1	p1	(A)10	10	664	673
Arundo_donax_06069|673	1	p2	(AG)9	18	518	535
Arundo_donax_06077|673	1	p2	(AG)7	14	166	179
Arundo_donax_06086|672	1	p2	(CT)6	12	174	185
Arundo_donax_06091|672	1	p1	(A)11	11	662	672
Arundo_donax_06097|671	1	p3	(TCA)6	18	300	317
Arundo_donax_06106|671	1	p3	(GCC)5	15	173	187
Arundo_donax_06112|671	1	p1	(T)10	10	1	10
Arundo_donax_06113|671	1	p1	(A)15	15	657	671
Arundo_donax_06118|670	1	p3	(GCC)6	18	166	183
Arundo_donax_06122|670	1	p1	(A)14	14	657	670
Arundo_donax_06126|670	1	p3	(TGC)5	15	6	20
Arundo_donax_06130|670	1	p2	(GA)9	18	149	166
Arundo_donax_06152|668	1	p1	(T)11	11	1	11
Arundo_donax_06154|668	1	p1	(A)10	10	146	155
Arundo_donax_06159|668	1	p1	(A)13	13	593	605
Arundo_donax_06162|668	1	p1	(A)15	15	654	668
Arundo_donax_06163|668	1	p3	(GGC)5	15	447	461
Arundo_donax_06192|665	1	p1	(T)15	15	1	15
Arundo_donax_06207|665	1	p1	(T)11	11	1	11
Arundo_donax_06230|664	1	p3	(AGA)5	15	363	377
Arundo_donax_06255|662	1	p1	(T)12	12	1	12
Arundo_donax_06258|662	1	p1	(T)10	10	1	10
Arundo_donax_06268|661	1	p1	(G)11	11	608	618
Arundo_donax_06283|661	1	p3	(CCG)5	15	449	463
Arundo_donax_06286|660	1	p1	(T)13	13	1	13
Arundo_donax_06295|660	1	p1	(T)11	11	1	11
Arundo_donax_06295|660	2	p3	(CCT)6	18	511	528
Arundo_donax_06304|660	1	p1	(A)10	10	651	660
Arundo_donax_06316|659	1	p1	(T)16	16	1	16
Arundo_donax_06325|659	1	p3	(GAT)5	15	304	318
Arundo_donax_06327|659	1	p1	(T)10	10	1	10
Arundo_donax_06333|658	1	p3	(GCG)5	15	66	80
Arundo_donax_06342|658	1	p1	(C)11	11	127	137
Arundo_donax_06344|657	1	p1	(A)10	10	603	612
Arundo_donax_06353|657	1	p1	(A)12	12	646	657
Arundo_donax_06359|656	1	p1	(A)10	10	447	456
Arundo_donax_06374|655	1	p1	(T)13	13	1	13
Arundo_donax_06382|655	1	p1	(A)16	16	640	655
Arundo_donax_06392|654	1	p1	(T)12	12	190	201
Arundo_donax_06410|653	1	p3	(AGG)5	15	262	276
Arundo_donax_06414|653	1	p3	(GCG)6	18	219	236
Arundo_donax_06414|653	2	p3	(GCC)6	18	627	644
Arundo_donax_06423|652	1	p3	(GCG)5	15	503	517
Arundo_donax_06423|652	2	p3	(CGG)5	15	636	650
Arundo_donax_06444|651	1	p3	(TCC)5	15	14	28
Arundo_donax_06450|651	1	p1	(A)14	14	638	651
Arundo_donax_06451|650	1	p1	(C)12	12	6	17
Arundo_donax_06460|650	1	p1	(A)12	12	639	650
Arundo_donax_06462|649	1	p1	(T)12	12	1	12
Arundo_donax_06464|649	1	p3	(AAG)5	15	141	155
Arundo_donax_06466|649	1	p2	(GA)7	14	443	456
Arundo_donax_06485|649	1	p3	(ACT)5	15	171	185
Arundo_donax_06512|647	1	p3	(GCG)5	15	263	277
Arundo_donax_06517|647	1	p1	(A)10	10	638	647
Arundo_donax_06520|647	1	c	(GAT)5gacgatgatgaagatgacgatgatgaaggtgga(GAT)5gccgaggaggaattctctggggatgaagatgggggtgaggatgat(GAC)5	123	23	145
Arundo_donax_06524|646	1	p1	(T)14	14	1	14
Arundo_donax_06530|646	1	p1	(T)10	10	112	121
Arundo_donax_06534|646	1	p1	(A)11	11	636	646
Arundo_donax_06552|645	1	p2	(AT)6	12	88	99
Arundo_donax_06561|644	1	p3	(GAG)5	15	329	343
Arundo_donax_06564|644	1	p1	(A)10	10	635	644
Arundo_donax_06565|644	1	p1	(A)14	14	631	644
Arundo_donax_06573|644	1	p3	(GCA)5	15	149	163
Arundo_donax_06579|643	1	p1	(T)12	12	1	12
Arundo_donax_06579|643	2	p1	(A)10	10	278	287
Arundo_donax_06579|643	3	p3	(AGC)5	15	626	640
Arundo_donax_06591|642	1	p2	(TC)7	14	80	93
Arundo_donax_06593|642	1	p1	(T)15	15	1	15
Arundo_donax_06594|642	1	p3	(GAC)5	15	131	145
Arundo_donax_06595|642	1	c	(CGG)5tgtggcggctggcgaagtccatggcggctaggcgcggggggccggcattagggttccgcgggggccaccaggggaaggg(GGA)5	109	400	508
Arundo_donax_06603|641	1	p3	(GGA)5	15	222	236
Arundo_donax_06605|641	1	p2	(TA)8	16	536	551
Arundo_donax_06619|641	1	p1	(G)15	15	614	628
Arundo_donax_06620|641	1	p1	(T)12	12	1	12
Arundo_donax_06632|640	1	p3	(ACG)5	15	383	397
Arundo_donax_06648|639	1	p1	(T)10	10	1	10
Arundo_donax_06653|639	1	p6	(CTGCTC)5	30	11	40
Arundo_donax_06673|638	1	c	(CGG)8aggcgtcgccgttccacaagaggtcccgcctcgc(GCA)7	79	142	220
Arundo_donax_06674|638	1	p1	(A)17	17	622	638
Arundo_donax_06689|637	1	p3	(AGA)5	15	124	138
Arundo_donax_06691|637	1	p1	(T)12	12	1	12
Arundo_donax_06703|636	1	p1	(A)10	10	627	636
Arundo_donax_06708|636	1	p3	(GCG)5	15	328	342
Arundo_donax_06712|636	1	p1	(G)13	13	587	599
Arundo_donax_06717|636	1	p2	(AG)8	16	184	199
Arundo_donax_06722|635	1	p5	(GGATA)5	25	601	625
Arundo_donax_06731|635	1	p3	(GGC)7	21	405	425
Arundo_donax_06731|635	2	p2	(GA)6	12	619	630
Arundo_donax_06734|635	1	p3	(GCG)6	18	54	71
Arundo_donax_06735|635	1	p3	(GCA)5	15	103	117
Arundo_donax_06748|634	1	p3	(GAG)5	15	363	377
Arundo_donax_06751|634	1	p1	(G)13	13	227	239
Arundo_donax_06752|634	1	p2	(CT)7	14	190	203
Arundo_donax_06777|632	1	p1	(T)10	10	1	10
Arundo_donax_06779|632	1	p1	(A)11	11	622	632
Arundo_donax_06842|629	1	p1	(G)13	13	336	348
Arundo_donax_06846|629	1	p1	(T)11	11	1	11
Arundo_donax_06847|629	1	p2	(CT)21	42	467	508
Arundo_donax_06852|628	1	p3	(CCA)8	24	272	295
Arundo_donax_06857|628	1	p3	(TGT)5	15	201	215
Arundo_donax_06870|628	1	p3	(CGC)7	21	36	56
Arundo_donax_06873|628	1	p1	(T)11	11	1	11
Arundo_donax_06906|626	1	p3	(TTG)5	15	13	27
Arundo_donax_06913|626	1	p1	(A)12	12	615	626
Arundo_donax_06927|625	1	p3	(ACC)5	15	312	326
Arundo_donax_06950|624	1	p1	(A)10	10	615	624
Arundo_donax_06951|624	1	p1	(A)10	10	615	624
Arundo_donax_06960|623	1	p3	(CGC)5	15	146	160
Arundo_donax_06971|623	1	p1	(T)12	12	1	12
Arundo_donax_06983|622	1	p3	(GCC)5	15	155	169
Arundo_donax_06987|622	1	p1	(A)11	11	612	622
Arundo_donax_06988|622	1	p1	(T)12	12	1	12
Arundo_donax_06997|622	1	p1	(A)10	10	613	622
Arundo_donax_07009|621	1	p3	(GTG)5	15	298	312
Arundo_donax_07009|621	2	p3	(CTG)5	15	496	510
Arundo_donax_07013|621	1	p3	(GAA)6	18	443	460
Arundo_donax_07018|621	1	p1	(A)10	10	612	621
Arundo_donax_07023|621	1	p1	(A)10	10	357	366
Arundo_donax_07029|620	1	p3	(TTG)5	15	9	23
Arundo_donax_07035|620	1	p3	(CCG)6	18	142	159
Arundo_donax_07035|620	2	p3	(CCG)5	15	262	276
Arundo_donax_07037|620	1	p1	(T)10	10	1	10
Arundo_donax_07043|620	1	p1	(A)11	11	610	620
Arundo_donax_07054|619	1	p1	(A)10	10	610	619
Arundo_donax_07081|617	1	p1	(A)14	14	604	617
Arundo_donax_07083|617	1	p1	(G)10	10	39	48
Arundo_donax_07112|616	1	p1	(A)11	11	606	616
Arundo_donax_07122|616	1	p3	(CGG)5	15	229	243
Arundo_donax_07123|616	1	c	(GAA)5ggagaggagcagagcagagcagagggacttgcgcgcttgaggtgggactgcacggcgggggcgatgtggcccaggtgcttgagcgacttgaagccg(CTC)7	132	316	447
Arundo_donax_07125|615	1	p1	(A)10	10	391	400
Arundo_donax_07136|615	1	p3	(CCG)8	24	23	46
Arundo_donax_07136|615	2	c	(GAG)6ctacccccc(GAG)5	42	446	487
Arundo_donax_07144|614	1	p3	(GGC)7	21	432	452
Arundo_donax_07167|613	1	p1	(C)12	12	509	520
Arundo_donax_07173|613	1	p3	(GCG)5	15	116	130
Arundo_donax_07181|613	1	p3	(GCC)7	21	474	494
Arundo_donax_07206|612	1	p1	(T)12	12	1	12
Arundo_donax_07212|612	1	p3	(CGC)5	15	598	612
Arundo_donax_07220|611	1	p3	(CGC)5	15	58	72
Arundo_donax_07223|611	1	p1	(G)11	11	215	225
Arundo_donax_07225|611	1	p1	(T)13	13	1	13
Arundo_donax_07225|611	2	p1	(A)10	10	178	187
Arundo_donax_07233|610	1	p3	(CTC)5	15	390	404
Arundo_donax_07248|610	1	p1	(G)11	11	534	544
Arundo_donax_07270|609	1	p1	(A)12	12	598	609
Arundo_donax_07275|609	1	p3	(GGC)5	15	18	32
Arundo_donax_07276|609	1	p1	(A)10	10	600	609
Arundo_donax_07285|608	1	p3	(CAG)5	15	264	278
Arundo_donax_07313|607	1	p3	(CCG)6	18	417	434
Arundo_donax_07313|607	2	p3	(CCG)5	15	582	596
Arundo_donax_07322|607	1	p2	(CT)9	18	587	604
Arundo_donax_07347|606	1	p3	(AGG)5	15	166	180
Arundo_donax_07362|605	1	p3	(GCG)6	18	65	82
Arundo_donax_07371|604	1	p3	(CCT)5	15	582	596
Arundo_donax_07381|604	1	p3	(CGG)5	15	580	594
Arundo_donax_07391|604	1	p1	(T)10	10	1	10
Arundo_donax_07391|604	2	p3	(TCT)5	15	521	535
Arundo_donax_07394|603	1	p1	(G)10	10	562	571
Arundo_donax_07400|603	1	p1	(A)10	10	35	44
Arundo_donax_07401|603	1	p2	(TC)8	16	4	19
Arundo_donax_07408|603	1	p3	(CCT)5	15	9	23
Arundo_donax_07415|602	1	p1	(C)12	12	264	275
Arundo_donax_07417|602	1	p3	(AGG)5	15	304	318
Arundo_donax_07418|602	1	p1	(T)12	12	1	12
Arundo_donax_07422|602	1	p3	(GGC)6	18	516	533
Arundo_donax_07423|602	1	p3	(CGC)6	18	179	196
Arundo_donax_07423|602	2	p3	(CTC)5	15	495	509
Arundo_donax_07424|602	1	p2	(AG)8	16	518	533
Arundo_donax_07426|602	1	p1	(T)12	12	1	12
Arundo_donax_07438|601	1	p3	(TCC)5	15	317	331
Arundo_donax_07451|601	1	p3	(TCG)7	21	442	462
Arundo_donax_07457|600	1	p1	(A)10	10	591	600
Arundo_donax_07467|600	1	p2	(AG)15	30	1	30
Arundo_donax_07480|599	1	p3	(TTC)5	15	96	110
Arundo_donax_07490|598	1	p3	(GCA)6	18	295	312
Arundo_donax_07501|598	1	p1	(A)12	12	576	587
Arundo_donax_07503|597	1	p1	(A)10	10	214	223
Arundo_donax_07535|595	1	p1	(A)12	12	584	595
Arundo_donax_07540|595	1	p1	(A)13	13	583	595
Arundo_donax_07542|595	1	p1	(A)10	10	586	595
Arundo_donax_07581|594	1	p1	(T)10	10	1	10
Arundo_donax_07594|593	1	c	(ATG)5tcttctcccaaccagcgagtccactcttgtg(CTT)5	61	257	317
Arundo_donax_07602|593	1	p3	(CCA)5	15	19	33
Arundo_donax_07622|592	1	p3	(CGC)6	18	332	349
Arundo_donax_07633|591	1	p3	(CTG)5	15	486	500
Arundo_donax_07655|590	1	p3	(CGG)6	18	8	25
Arundo_donax_07665|590	1	p1	(T)15	15	1	15
Arundo_donax_07668|590	1	p1	(T)15	15	1	15
Arundo_donax_07678|589	1	p1	(T)14	14	1	14
Arundo_donax_07685|589	1	p3	(GCC)7	21	247	267
Arundo_donax_07686|589	1	p1	(C)12	12	79	90
Arundo_donax_07688|589	1	p3	(CAC)5	15	288	302
Arundo_donax_07707|588	1	p2	(TA)16	32	332	363
Arundo_donax_07739|586	1	p3	(GCC)6	18	89	106
Arundo_donax_07750|586	1	p2	(CT)8	16	86	101
Arundo_donax_07750|586	2	p2	(GA)6	12	209	220
Arundo_donax_07786|584	1	p2	(TG)10	20	527	546
Arundo_donax_07788|584	1	p1	(A)19	19	566	584
Arundo_donax_07855|581	1	p1	(T)10	10	1	10
Arundo_donax_07855|581	2	p2	(AC)8	16	278	293
Arundo_donax_07861|581	1	p1	(A)10	10	572	581
Arundo_donax_07862|581	1	p1	(A)12	12	71	82
Arundo_donax_07888|579	1	p1	(T)10	10	1	10
Arundo_donax_07914|578	1	p1	(T)13	13	1	13
Arundo_donax_07919|578	1	p1	(G)11	11	381	391
Arundo_donax_07920|578	1	p1	(C)15	15	229	243
Arundo_donax_07927|577	1	p2	(TC)6	12	216	227
Arundo_donax_07953|576	1	p3	(TCC)5	15	108	122
Arundo_donax_07957|576	1	p1	(T)14	14	1	14
Arundo_donax_07963|576	1	p3	(CTC)5	15	69	83
Arundo_donax_07964|576	1	p3	(TGG)6	18	388	405
Arundo_donax_07966|575	1	p1	(C)12	12	469	480
Arundo_donax_07972|575	1	p2	(GT)7	14	561	574
Arundo_donax_07976|575	1	p3	(GAA)5	15	196	210
Arundo_donax_07983|575	1	p3	(GCA)5	15	54	68
Arundo_donax_07985|575	1	p1	(T)11	11	143	153
Arundo_donax_08003|574	1	p2	(GC)6	12	434	445
Arundo_donax_08004|574	1	p1	(C)12	12	539	550
Arundo_donax_08018|573	1	p3	(GGC)6	18	23	40
Arundo_donax_08055|572	1	p3	(GTG)5	15	155	169
Arundo_donax_08055|572	2	p1	(A)15	15	558	572
Arundo_donax_08059|571	1	p1	(A)15	15	557	571
Arundo_donax_08090|570	1	p3	(CGG)5	15	302	316
Arundo_donax_08095|570	1	p3	(CTG)7	21	51	71
Arundo_donax_08095|570	2	p3	(GCT)6	18	314	331
Arundo_donax_08123|569	1	p3	(CAG)5	15	128	142
Arundo_donax_08129|569	1	p3	(CCG)7	21	361	381
Arundo_donax_08137|568	1	p2	(GA)8	16	515	530
Arundo_donax_08144|568	1	p1	(T)10	10	1	10
Arundo_donax_08145|568	1	p3	(CTC)7	21	37	57
Arundo_donax_08170|567	1	p2	(AG)8	16	313	328
Arundo_donax_08171|567	1	p3	(TGG)6	18	25	42
Arundo_donax_08179|566	1	p2	(TA)6	12	10	21
Arundo_donax_08191|566	1	p3	(GCT)6	18	16	33
Arundo_donax_08204|565	1	p3	(TGC)6	18	450	467
Arundo_donax_08214|565	1	c	(A)17tgt(G)12	32	1	32
Arundo_donax_08215|565	1	p3	(CCA)5	15	528	542
Arundo_donax_08219|565	1	p1	(G)12	12	150	161
Arundo_donax_08222|564	1	p1	(A)10	10	555	564
Arundo_donax_08236|564	1	p3	(GGA)6	18	507	524
Arundo_donax_08272|562	1	p1	(T)10	10	1	10
Arundo_donax_08283|562	1	p3	(AGC)6	18	463	480
Arundo_donax_08285|562	1	p3	(GGC)5	15	533	547
Arundo_donax_08306|560	1	p3	(CGG)5	15	113	127
Arundo_donax_08316|560	1	p1	(T)10	10	334	343
Arundo_donax_08317|560	1	p3	(CCG)5	15	520	534
Arundo_donax_08322|560	1	p1	(T)11	11	330	340
Arundo_donax_08327|560	1	p1	(A)14	14	547	560
Arundo_donax_08347|559	1	p1	(A)16	16	544	559
Arundo_donax_08351|559	1	p3	(GAA)5	15	435	449
Arundo_donax_08355|559	1	p3	(TCA)6	18	116	133
Arundo_donax_08397|557	1	p1	(C)12	12	395	406
Arundo_donax_08401|557	1	p3	(CAG)5	15	335	349
Arundo_donax_08426|556	1	p3	(GCT)5	15	340	354
Arundo_donax_08427|556	1	p2	(TC)13	26	531	556
Arundo_donax_08431|556	1	p3	(CTC)6	18	319	336
Arundo_donax_08438|555	1	p1	(A)10	10	546	555
Arundo_donax_08451|555	1	p1	(A)11	11	545	555
Arundo_donax_08454|555	1	p3	(CGC)5	15	498	512
Arundo_donax_08456|555	1	p3	(GGC)5	15	526	540
Arundo_donax_08458|555	1	p1	(T)10	10	1	10
Arundo_donax_08485|554	1	p3	(CTC)5	15	366	380
Arundo_donax_08492|554	1	p3	(CGC)9	27	297	323
Arundo_donax_08492|554	2	p3	(CGG)6	18	451	468
Arundo_donax_08497|553	1	p3	(CGC)6	18	193	210
Arundo_donax_08497|553	2	p3	(TTC)6	18	489	506
Arundo_donax_08508|553	1	p3	(CTG)7	21	46	66
Arundo_donax_08519|553	1	p1	(T)10	10	508	517
Arundo_donax_08547|551	1	p3	(TCC)5	15	317	331
Arundo_donax_08577|550	1	p1	(T)11	11	1	11
Arundo_donax_08578|550	1	p1	(A)10	10	406	415
Arundo_donax_08579|550	1	p3	(GCG)5	15	275	289
Arundo_donax_08580|550	1	p3	(CCT)5	15	259	273
Arundo_donax_08581|550	1	p3	(GCA)5	15	68	82
Arundo_donax_08613|549	1	p3	(GGA)5	15	56	70
Arundo_donax_08614|549	1	p3	(CGG)5	15	348	362
Arundo_donax_08615|549	1	p4	(GCCA)5	20	422	441
Arundo_donax_08616|549	1	p1	(A)10	10	433	442
Arundo_donax_08652|547	1	p1	(A)14	14	534	547
Arundo_donax_08665|547	1	p3	(TCG)5	15	380	394
Arundo_donax_08668|546	1	p1	(T)12	12	1	12
Arundo_donax_08734|544	1	p4	(TGTA)5	20	256	275
Arundo_donax_08754|543	1	p2	(AG)8	16	470	485
Arundo_donax_08756|543	1	p1	(T)11	11	1	11
Arundo_donax_08760|542	1	p2	(AG)8	16	1	16
Arundo_donax_08763|542	1	p1	(G)12	12	529	540
Arundo_donax_08771|542	1	p3	(GAC)5	15	199	213
Arundo_donax_08793|541	1	p1	(T)10	10	1	10
Arundo_donax_08806|540	1	p3	(GGA)6	18	105	122
Arundo_donax_08808|540	1	p1	(T)10	10	133	142
Arundo_donax_08812|540	1	p3	(CGC)6	18	52	69
Arundo_donax_08822|540	1	p3	(AAT)5	15	403	417
Arundo_donax_08822|540	2	p1	(A)13	13	528	540
Arundo_donax_08828|540	1	p2	(GA)15	30	1	30
Arundo_donax_08838|539	1	p1	(T)12	12	97	108
Arundo_donax_08871|538	1	p3	(GTA)5	15	170	184
Arundo_donax_08888|537	1	p1	(T)12	12	1	12
Arundo_donax_08892|537	1	p1	(T)12	12	1	12
Arundo_donax_08895|537	1	p1	(A)10	10	528	537
Arundo_donax_08905|536	1	p3	(GTG)5	15	521	535
Arundo_donax_08909|536	1	p1	(T)10	10	1	10
Arundo_donax_08972|534	1	c*	(CT)13(TCT)5*	38	350	387
Arundo_donax_08989|533	1	p3	(CGG)5	15	510	524
Arundo_donax_09012|532	1	p1	(T)10	10	1	10
Arundo_donax_09040|531	1	p3	(TCC)5	15	138	152
Arundo_donax_09054|530	1	p1	(A)11	11	520	530
Arundo_donax_09060|530	1	p3	(CTC)5	15	1	15
Arundo_donax_09062|530	1	p3	(GAG)5	15	392	406
Arundo_donax_09063|530	1	p1	(A)10	10	521	530
Arundo_donax_09073|529	1	p1	(T)11	11	1	11
Arundo_donax_09073|529	2	p1	(A)10	10	309	318
Arundo_donax_09096|528	1	p3	(GCC)5	15	501	515
Arundo_donax_09112|527	1	p3	(CCG)5	15	158	172
Arundo_donax_09123|527	1	p1	(C)11	11	493	503
Arundo_donax_09164|525	1	p1	(A)10	10	312	321
Arundo_donax_09172|525	1	p3	(CCG)7	21	84	104
Arundo_donax_09173|525	1	p2	(AC)16	32	1	32
Arundo_donax_09173|525	2	p1	(C)10	10	138	147
Arundo_donax_09180|525	1	p2	(AG)11	22	217	238
Arundo_donax_09180|525	2	p5	(CTCCT)6	30	462	491
Arundo_donax_09196|524	1	p1	(T)11	11	1	11
Arundo_donax_09202|524	1	p2	(GA)9	18	300	317
Arundo_donax_09217|523	1	p1	(C)10	10	514	523
Arundo_donax_09224|523	1	p3	(GGT)5	15	183	197
Arundo_donax_09240|523	1	p3	(CAG)5	15	195	209
Arundo_donax_09248|522	1	p1	(T)15	15	1	15
Arundo_donax_09260|522	1	p3	(CGC)5	15	456	470
Arundo_donax_09266|522	1	p1	(T)10	10	1	10
Arundo_donax_09301|520	1	p1	(C)11	11	47	57
Arundo_donax_09335|519	1	p2	(GA)15	30	1	30
Arundo_donax_09352|518	1	p1	(T)13	13	1	13
Arundo_donax_09353|518	1	p3	(CCA)7	21	16	36
Arundo_donax_09356|518	1	p2	(GA)6	12	484	495
Arundo_donax_09375|517	1	p1	(C)11	11	507	517
Arundo_donax_09381|517	1	p1	(T)10	10	255	264
Arundo_donax_09382|517	1	p1	(T)15	15	1	15
Arundo_donax_09412|516	1	p1	(T)11	11	1	11
Arundo_donax_09416|516	1	p1	(T)11	11	1	11
Arundo_donax_09447|514	1	p1	(T)11	11	129	139
Arundo_donax_09459|514	1	p3	(GCC)5	15	140	154
Arundo_donax_09462|514	1	p1	(A)22	22	493	514
Arundo_donax_09484|513	1	p2	(GA)7	14	373	386
Arundo_donax_09487|513	1	p3	(CTG)8	24	124	147
Arundo_donax_09489|513	1	p1	(T)10	10	417	426
Arundo_donax_09495|512	1	p3	(GCC)5	15	100	114
Arundo_donax_09502|512	1	p3	(CTG)7	21	82	102
Arundo_donax_09502|512	2	p3	(CTG)5	15	290	304
Arundo_donax_09505|512	1	p2	(AG)18	36	473	508
Arundo_donax_09531|511	1	p3	(GAG)5	15	262	276
Arundo_donax_09532|511	1	p2	(CT)8	16	354	369
Arundo_donax_09585|509	1	p1	(G)10	10	12	21
Arundo_donax_09599|509	1	p1	(A)13	13	497	509
Arundo_donax_09614|508	1	p1	(C)12	12	182	193
Arundo_donax_09622|508	1	p3	(CCG)5	15	390	404
Arundo_donax_09670|506	1	p3	(GGC)6	18	57	74
Arundo_donax_09670|506	2	p2	(CT)7	14	459	472
Arundo_donax_09672|506	1	p3	(CCG)5	15	239	253
Arundo_donax_09679|506	1	p1	(A)15	15	492	506
Arundo_donax_09712|504	1	p2	(GA)8	16	488	503
Arundo_donax_09714|504	1	p1	(A)11	11	250	260
Arundo_donax_09727|504	1	p2	(CT)6	12	449	460
Arundo_donax_09728|504	1	p1	(T)14	14	1	14
Arundo_donax_09731|503	1	p3	(GAG)5	15	174	188
Arundo_donax_09752|503	1	p3	(GCA)5	15	309	323
Arundo_donax_09781|502	1	p1	(T)10	10	1	10
Arundo_donax_09790|502	1	p3	(CGC)6	18	186	203
Arundo_donax_09793|502	1	p1	(T)10	10	477	486
Arundo_donax_09801|501	1	p1	(G)10	10	482	491
Arundo_donax_09808|501	1	p2	(AG)6	12	455	466
Arundo_donax_09828|500	1	p3	(GCA)5	15	9	23
Arundo_donax_09845|500	1	c	(CAG)5ctacaacagcagcaaatccaacagctacaacagcagcagctgctgcaacaacagcaactacagcagcagcag(CAA)6	105	318	422
Arundo_donax_09862|499	1	p3	(GGC)6	18	8	25
Arundo_donax_09865|499	1	p3	(GCG)8	24	44	67
Arundo_donax_09866|499	1	p2	(GT)7	14	430	443
Arundo_donax_09869|499	1	p1	(A)11	11	489	499
Arundo_donax_09876|499	1	p3	(CTG)6	18	135	152
Arundo_donax_09890|498	1	p1	(T)10	10	1	10
Arundo_donax_09913|497	1	p3	(CGG)5	15	468	482
Arundo_donax_09918|497	1	p1	(T)12	12	1	12
Arundo_donax_09929|497	1	p3	(TGC)5	15	218	232
Arundo_donax_09942|496	1	p3	(CGG)5	15	121	135
Arundo_donax_09949|496	1	p2	(GA)8	16	90	105
Arundo_donax_09952|496	1	p3	(GCA)5	15	275	289
Arundo_donax_09958|496	1	p3	(CCG)6	18	402	419
Arundo_donax_09960|496	1	p1	(A)11	11	486	496
Arundo_donax_09975|495	1	p3	(GGA)5	15	335	349
Arundo_donax_09977|495	1	p3	(GCG)6	18	376	393
Arundo_donax_09994|494	1	p3	(GCG)5	15	326	340
Arundo_donax_10009|494	1	p1	(A)10	10	485	494
Arundo_donax_10041|493	1	p2	(CT)6	12	110	121
Arundo_donax_10045|493	1	p1	(T)12	12	4	15
Arundo_donax_10057|492	1	p3	(CCG)6	18	394	411
Arundo_donax_10072|492	1	p3	(TCC)6	18	329	346
Arundo_donax_10077|492	1	p3	(CCT)10	30	106	135
Arundo_donax_10087|491	1	p1	(A)10	10	10	19
Arundo_donax_10088|491	1	p3	(TGC)5	15	128	142
Arundo_donax_10100|491	1	p3	(AGC)5	15	141	155
Arundo_donax_10120|490	1	p1	(A)11	11	480	490
Arundo_donax_10123|490	1	p3	(GCG)5	15	463	477
Arundo_donax_10150|489	1	p1	(A)16	16	474	489
Arundo_donax_10153|488	1	p3	(CGG)6	18	83	100
Arundo_donax_10173|488	1	p1	(C)14	14	467	480
Arundo_donax_10203|486	1	p2	(TC)10	20	427	446
Arundo_donax_10209|486	1	c	(TCC)5accatcaccctccccgatccgctcgccccgccgctcgccgatgtcggccgccgacctctccgcggcac(CCG)6	101	16	116
Arundo_donax_10211|486	1	p3	(GGC)7	21	115	135
Arundo_donax_10220|486	1	p3	(TGA)6	18	27	44
Arundo_donax_10224|485	1	p3	(GCC)5	15	122	136
Arundo_donax_10225|485	1	p3	(GCA)5	15	188	202
Arundo_donax_10242|485	1	p2	(TA)8	16	29	44
Arundo_donax_10248|485	1	p1	(G)10	10	469	478
Arundo_donax_10249|485	1	p6	(CCTCGC)5	30	160	189
Arundo_donax_10250|484	1	p1	(A)11	11	474	484
Arundo_donax_10277|484	1	p2	(GA)15	30	1	30
Arundo_donax_10277|484	2	p2	(CG)6	12	266	277
Arundo_donax_10278|484	1	p3	(CGC)5	15	25	39
Arundo_donax_10278|484	2	p2	(AG)15	30	455	484
Arundo_donax_10287|483	1	p1	(A)14	14	470	483
Arundo_donax_10296|483	1	c	(AGC)5agatcaggtgtgcactgctataccaccgccgctgacggacggacgtacgtgcaggcaggcatcttggagttgcaggttcgtttgagaattccggtacg(AGC)7	134	48	181
Arundo_donax_10340|481	1	p1	(T)10	10	1	10
Arundo_donax_10360|481	1	p1	(A)10	10	397	406
Arundo_donax_10382|480	1	p3	(CGC)5	15	276	290
Arundo_donax_10389|480	1	p3	(GAA)5	15	210	224
Arundo_donax_10406|479	1	p3	(CGG)5	15	26	40
Arundo_donax_10461|477	1	p1	(A)10	10	213	222
Arundo_donax_10467|477	1	p1	(A)10	10	327	336
Arundo_donax_10469|477	1	p1	(A)13	13	465	477
Arundo_donax_10475|476	1	p1	(T)10	10	1	10
Arundo_donax_10484|476	1	p1	(C)15	15	35	49
Arundo_donax_10485|476	1	p1	(A)12	12	465	476
Arundo_donax_10491|476	1	p3	(CCG)5	15	363	377
Arundo_donax_10506|475	1	c	(TCT)5gattcttctgattattcttctctgacgtcgacgacctagcagctgctgtactcttgttgttgttcttgtcgctgccgttgtggtaca(GCT)5	117	94	210
Arundo_donax_10512|475	1	p1	(C)11	11	64	74
Arundo_donax_10517|475	1	p3	(ATG)6	18	84	101
Arundo_donax_10530|474	1	p3	(CTC)5	15	8	22
Arundo_donax_10572|473	1	p2	(GA)11	22	251	272
Arundo_donax_10572|473	2	p5	(CATAG)5	25	400	424
Arundo_donax_10584|472	1	p4	(CCGT)5	20	242	261
Arundo_donax_10593|472	1	p2	(GA)7	14	231	244
Arundo_donax_10595|472	1	p3	(CGC)5	15	16	30
Arundo_donax_10599|472	1	p1	(T)17	17	1	17
Arundo_donax_10609|472	1	c	(CGC)7cgtcgccgaccccgcctccgccttggaagcaatctctggccatgtggccaggctccccacacttgaagca(GCC)5	106	113	218
Arundo_donax_10609|472	2	p3	(CCG)6	18	397	414
Arundo_donax_10637|471	1	p3	(CGA)5	15	138	152
Arundo_donax_10639|471	1	p2	(CT)16	32	440	471
Arundo_donax_10669|470	1	c	(CAG)5ctccaacagaacccacaacaccaacaacagcaacagcaacaactacagcagcaacagctacaacagcaacaattgcaacagcttcaacaacaactccaa(CAG)5	129	258	386
Arundo_donax_10696|469	1	p2	(AG)7	14	216	229
Arundo_donax_10700|469	1	p1	(C)11	11	247	257
Arundo_donax_10702|469	1	p1	(G)10	10	413	422
Arundo_donax_10704|469	1	p1	(A)10	10	460	469
Arundo_donax_10710|468	1	p3	(CAC)6	18	288	305
Arundo_donax_10711|468	1	p2	(CT)7	14	313	326
Arundo_donax_10717|468	1	c	(GA)7aaaagaaagagagggg(GA)6acaagaaagaa(AG)7gc(AG)6	81	250	330
Arundo_donax_10717|468	2	p2	(GA)8	16	444	459
Arundo_donax_10721|468	1	c	(CT)7tccccatcagccgcctg(CT)9	49	33	81
Arundo_donax_10730|468	1	p1	(A)11	11	458	468
Arundo_donax_10736|468	1	p3	(GCC)6	18	236	253
Arundo_donax_10738|468	1	p2	(GT)9	18	110	127
Arundo_donax_10740|467	1	p1	(T)15	15	1	15
Arundo_donax_10745|467	1	p2	(TC)8	16	359	374
Arundo_donax_10773|466	1	p1	(T)10	10	38	47
Arundo_donax_10773|466	2	p1	(A)11	11	456	466
Arundo_donax_10798|466	1	p1	(A)10	10	457	466
Arundo_donax_10804|466	1	p3	(CGG)6	18	437	454
Arundo_donax_10810|465	1	p2	(AG)8	16	70	85
Arundo_donax_10811|465	1	p1	(A)11	11	455	465
Arundo_donax_10840|465	1	p3	(CCG)5	15	402	416
Arundo_donax_10842|464	1	p2	(TC)8	16	449	464
Arundo_donax_10851|464	1	p3	(CCG)5	15	100	114
Arundo_donax_10863|464	1	p3	(CCG)5	15	428	442
Arundo_donax_10866|463	1	p3	(GGT)5	15	430	444
Arundo_donax_10892|463	1	p2	(CT)9	18	186	203
Arundo_donax_10893|463	1	p1	(C)12	12	1	12
Arundo_donax_10899|463	1	p1	(G)12	12	419	430
Arundo_donax_10914|462	1	p3	(CGC)5	15	75	89
Arundo_donax_10914|462	2	c	(GGA)5gggaagcaccggaggtcccagccgt(CGG)9	67	212	278
Arundo_donax_10914|462	3	p3	(CGG)5	15	405	419
Arundo_donax_10915|462	1	p5	(AAAAG)6	30	428	457
Arundo_donax_10918|462	1	p1	(T)11	11	1	11
Arundo_donax_10920|462	1	c	(CCG)5cttctcgccgctatccgtttccaccgccacccccgcctctcctcctcgccccgagggtcg(CCT)6	93	68	160
Arundo_donax_10932|461	1	p2	(GC)6	12	87	98
Arundo_donax_10936|461	1	p2	(AG)7	14	314	327
Arundo_donax_10940|461	1	p3	(CCG)5	15	7	21
Arundo_donax_10943|461	1	p3	(GCG)6	18	432	449
Arundo_donax_10950|461	1	p3	(CTG)5	15	134	148
Arundo_donax_10953|461	1	p3	(CCT)6	18	93	110
Arundo_donax_10976|460	1	p1	(C)10	10	408	417
Arundo_donax_10980|460	1	p1	(A)13	13	448	460
Arundo_donax_10987|460	1	p2	(GA)14	28	197	224
Arundo_donax_11004|459	1	p1	(G)14	14	316	329
Arundo_donax_11004|459	2	p1	(G)10	10	449	458
Arundo_donax_11026|459	1	p3	(GCT)8	24	146	169
Arundo_donax_11035|458	1	p2	(TC)7	14	1	14
Arundo_donax_11050|458	1	p1	(A)10	10	449	458
Arundo_donax_11053|458	1	p1	(A)14	14	445	458
Arundo_donax_11060|458	1	p1	(G)11	11	359	369
Arundo_donax_11069|457	1	p1	(A)11	11	323	333
Arundo_donax_11081|457	1	p3	(TCC)6	18	206	223
Arundo_donax_11094|456	1	p3	(TGG)5	15	257	271
Arundo_donax_11148|455	1	p1	(T)10	10	343	352
Arundo_donax_11154|455	1	p3	(TCC)10	30	257	286
Arundo_donax_11154|455	2	p3	(CTG)5	15	428	442
Arundo_donax_11192|454	1	p2	(AT)6	12	291	302
Arundo_donax_11192|454	2	p1	(A)19	19	436	454
Arundo_donax_11195|454	1	p2	(CT)15	30	1	30
Arundo_donax_11223|453	1	p3	(GCA)5	15	198	212
Arundo_donax_11253|452	1	p2	(GA)9	18	435	452
Arundo_donax_11262|452	1	p2	(CT)7	14	30	43
Arundo_donax_11300|451	1	p2	(GA)10	20	1	20
Arundo_donax_11309|451	1	p3	(GAG)6	18	415	432
Arundo_donax_11324|450	1	p3	(GAT)5	15	139	153
Arundo_donax_11339|450	1	p3	(CGG)5	15	275	289
Arundo_donax_11340|449	1	p3	(TCT)15	45	2	46
Arundo_donax_11352|449	1	p1	(T)12	12	1	12
Arundo_donax_11364|449	1	p3	(CGC)7	21	370	390
Arundo_donax_11367|449	1	p3	(TCC)5	15	112	126
Arundo_donax_11444|446	1	p3	(CTG)6	18	247	264
Arundo_donax_11498|445	1	p3	(GCC)5	15	231	245
Arundo_donax_11514|444	1	p2	(CT)8	16	1	16
Arundo_donax_11526|444	1	p2	(TC)11	22	403	424
Arundo_donax_11553|443	1	p3	(CTC)5	15	116	130
Arundo_donax_11562|443	1	p1	(G)11	11	12	22
Arundo_donax_11574|443	1	p1	(C)13	13	409	421
Arundo_donax_11588|442	1	p1	(C)12	12	61	72
Arundo_donax_11595|442	1	p3	(CCG)5	15	335	349
Arundo_donax_11602|442	1	p3	(CGG)8	24	332	355
Arundo_donax_11614|441	1	p1	(A)11	11	431	441
Arundo_donax_11626|441	1	c	(AG)6(TG)6(AG)6	36	180	215
Arundo_donax_11646|440	1	p2	(GA)6	12	366	377
Arundo_donax_11666|440	1	c	(GT)9(GA)6	30	411	440
Arundo_donax_11667|440	1	p1	(A)10	10	431	440
Arundo_donax_11685|439	1	p1	(T)12	12	1	12
Arundo_donax_11703|438	1	p3	(GCC)6	18	124	141
Arundo_donax_11703|438	2	p3	(CCG)5	15	304	318
Arundo_donax_11712|438	1	p3	(GGA)5	15	128	142
Arundo_donax_11748|437	1	p1	(C)10	10	182	191
Arundo_donax_11760|437	1	p1	(T)13	13	1	13
Arundo_donax_11763|436	1	p2	(AC)13	26	74	99
Arundo_donax_11777|436	1	p3	(CGG)5	15	257	271
Arundo_donax_11783|436	1	p3	(CCG)7	21	126	146
Arundo_donax_11783|436	2	p3	(AAG)10	30	406	435
Arundo_donax_11786|436	1	p4	(TTTC)5	20	192	211
Arundo_donax_11810|435	1	p3	(CGC)5	15	59	73
Arundo_donax_11819|435	1	p3	(CGG)5	15	243	257
Arundo_donax_11832|434	1	p1	(A)10	10	69	78
Arundo_donax_11857|434	1	p3	(GCT)5	15	307	321
Arundo_donax_11877|433	1	p1	(C)14	14	133	146
Arundo_donax_11878|433	1	p3	(CGG)5	15	22	36
Arundo_donax_11880|433	1	p3	(GCG)5	15	23	37
Arundo_donax_11884|433	1	p3	(GGC)5	15	32	46
Arundo_donax_11915|432	1	p3	(CGG)5	15	223	237
Arundo_donax_11925|432	1	p1	(T)10	10	1	10
Arundo_donax_11926|432	1	p3	(GAG)5	15	404	418
Arundo_donax_11937|431	1	p3	(CCA)5	15	157	171
Arundo_donax_11979|430	1	p3	(GTA)6	18	27	44
Arundo_donax_11986|429	1	p1	(A)12	12	418	429
Arundo_donax_12000|429	1	p3	(CGG)5	15	17	31
Arundo_donax_12036|428	1	p1	(A)13	13	416	428
Arundo_donax_12045|428	1	p2	(CA)10	20	299	318
Arundo_donax_12046|428	1	p1	(A)12	12	417	428
Arundo_donax_12091|427	1	p2	(TC)8	16	63	78
Arundo_donax_12101|426	1	p1	(T)11	11	1	11
Arundo_donax_12105|426	1	p3	(CCT)5	15	171	185
Arundo_donax_12118|426	1	p1	(T)10	10	58	67
Arundo_donax_12127|426	1	p3	(TCC)5	15	260	274
Arundo_donax_12147|425	1	p1	(T)12	12	333	344
Arundo_donax_12148|425	1	p3	(AGG)5	15	51	65
Arundo_donax_12148|425	2	p1	(A)13	13	413	425
Arundo_donax_12176|424	1	p3	(CGG)5	15	2	16
Arundo_donax_12183|424	1	p3	(TGG)7	21	275	295
Arundo_donax_12196|424	1	p1	(A)12	12	413	424
Arundo_donax_12209|423	1	p2	(GA)9	18	399	416
Arundo_donax_12217|423	1	p3	(TCC)5	15	238	252
Arundo_donax_12244|422	1	p1	(T)16	16	1	16
Arundo_donax_12258|422	1	p3	(CCG)6	18	134	151
Arundo_donax_12292|421	1	p3	(AGG)7	21	219	239
Arundo_donax_12327|420	1	p3	(CTG)5	15	391	405
Arundo_donax_12334|420	1	p3	(TTG)6	18	12	29
Arundo_donax_12335|420	1	p1	(C)16	16	150	165
Arundo_donax_12376|419	1	p1	(A)10	10	132	141
Arundo_donax_12378|419	1	p1	(T)12	12	1	12
Arundo_donax_12378|419	2	p2	(AC)12	24	199	222
Arundo_donax_12393|418	1	p1	(T)10	10	232	241
Arundo_donax_12404|418	1	p1	(G)11	11	64	74
Arundo_donax_12439|417	1	p2	(AC)6	12	43	54
Arundo_donax_12453|417	1	p3	(CTG)5	15	72	86
Arundo_donax_12488|416	1	p1	(A)10	10	11	20
Arundo_donax_12491|416	1	p2	(GA)11	22	296	317
Arundo_donax_12497|416	1	p2	(CT)6	12	53	64
Arundo_donax_12508|415	1	p1	(C)12	12	127	138
Arundo_donax_12512|415	1	p3	(CGG)5	15	200	214
Arundo_donax_12541|415	1	p1	(T)10	10	185	194
Arundo_donax_12548|415	1	p3	(CGC)5	15	142	156
Arundo_donax_12548|415	2	p1	(G)13	13	273	285
Arundo_donax_12598|413	1	p1	(A)12	12	402	413
Arundo_donax_12600|413	1	p3	(CCG)5	15	136	150
Arundo_donax_12618|413	1	p1	(T)14	14	1	14
Arundo_donax_12622|413	1	p3	(AAG)10	30	353	382
Arundo_donax_12642|412	1	p3	(GGC)5	15	158	172
Arundo_donax_12654|412	1	p2	(GA)14	28	223	250
Arundo_donax_12692|411	1	p1	(T)12	12	1	12
Arundo_donax_12696|411	1	p2	(CT)15	30	1	30
Arundo_donax_12699|411	1	p3	(GAG)5	15	262	276
Arundo_donax_12703|411	1	p2	(GA)7	14	140	153
Arundo_donax_12710|410	1	p1	(A)13	13	398	410
Arundo_donax_12729|410	1	p3	(GCG)5	15	133	147
Arundo_donax_12747|409	1	p3	(CAT)6	18	27	44
Arundo_donax_12767|409	1	p3	(GGC)5	15	386	400
Arundo_donax_12769|409	1	p1	(T)14	14	18	31
Arundo_donax_12775|409	1	p1	(G)10	10	355	364
Arundo_donax_12783|409	1	p3	(CGC)5	15	351	365
Arundo_donax_12785|408	1	c	(CCA)5(CCT)6	33	25	57
Arundo_donax_12789|408	1	p3	(CCG)5	15	220	234
Arundo_donax_12803|408	1	p2	(TC)6	12	31	42
Arundo_donax_12808|408	1	c	(TC)15cgcttcgttgttgagacccacttgcctctctt(TC)6	74	1	74
Arundo_donax_12814|408	1	p4	(CTTT)9	36	104	139
Arundo_donax_12817|407	1	p1	(A)11	11	397	407
Arundo_donax_12920|405	1	p1	(T)12	12	1	12
Arundo_donax_12946|404	1	p2	(AT)7	14	382	395
Arundo_donax_12950|404	1	p1	(T)11	11	1	11
Arundo_donax_12979|404	1	p2	(TC)15	30	1	30
Arundo_donax_12995|403	1	p1	(A)15	15	389	403
Arundo_donax_13010|403	1	p1	(T)10	10	183	192
Arundo_donax_13020|403	1	c	(TC)15cgcttcgttgttgagacccacttgcctctctt(TC)6	74	1	74
Arundo_donax_13068|401	1	p3	(AGC)9	27	374	400
Arundo_donax_13076|401	1	c	(GCT)5gacgcggcggcgagggcgtgg(CGT)5	51	309	359
Arundo_donax_13099|401	1	p2	(TC)15	30	1	30
Arundo_donax_13119|400	1	p2	(GA)6	12	19	30
Arundo_donax_13119|400	2	p2	(GA)6	12	383	394
Arundo_donax_13129|400	1	p1	(C)23	23	18	40
Arundo_donax_13147|400	1	p1	(G)10	10	364	373
Arundo_donax_13151|399	1	p3	(CTC)6	18	380	397
Arundo_donax_13154|399	1	p3	(CAT)5	15	77	91
Arundo_donax_13160|399	1	p1	(T)15	15	1	15
Arundo_donax_13176|399	1	p3	(ACC)5	15	286	300
Arundo_donax_13183|399	1	p5	(CCTTC)5	25	183	207
Arundo_donax_13191|399	1	p2	(AC)9	18	1	18
Arundo_donax_13222|398	1	p3	(CTT)6	18	352	369
Arundo_donax_13230|398	1	p3	(CGC)5	15	62	76
Arundo_donax_13251|397	1	p1	(A)10	10	15	24
Arundo_donax_13256|397	1	p1	(T)14	14	1	14
Arundo_donax_13269|397	1	p3	(CGG)5	15	88	102
Arundo_donax_13272|397	1	p3	(CGG)5	15	239	253
Arundo_donax_13299|396	1	p3	(TCG)5	15	203	217
Arundo_donax_13301|396	1	p3	(GCG)6	18	317	334
Arundo_donax_13309|396	1	p3	(AGC)5	15	364	378
Arundo_donax_13310|396	1	p1	(C)18	18	5	22
Arundo_donax_13310|396	2	p3	(AGC)6	18	273	290
Arundo_donax_13315|396	1	p1	(T)11	11	1	11
Arundo_donax_13323|396	1	p5	(TGAGG)5	25	190	214
Arundo_donax_13328|395	1	p1	(G)12	12	349	360
Arundo_donax_13334|395	1	p3	(GGC)6	18	5	22
Arundo_donax_13337|395	1	p1	(A)11	11	385	395
Arundo_donax_13339|395	1	p3	(CGG)5	15	221	235
Arundo_donax_13353|395	1	p1	(C)11	11	267	277
Arundo_donax_13362|395	1	p3	(CCT)5	15	374	388
Arundo_donax_13379|394	1	p3	(CCG)5	15	273	287
Arundo_donax_13384|394	1	p3	(GCC)5	15	361	375
Arundo_donax_13398|394	1	p1	(A)12	12	189	200
Arundo_donax_13403|394	1	p3	(TTC)7	21	66	86
Arundo_donax_13406|394	1	p3	(GGC)5	15	271	285
Arundo_donax_13408|394	1	p3	(TGC)5	15	256	270
Arundo_donax_13409|394	1	p1	(C)13	13	85	97
Arundo_donax_13412|394	1	p3	(CCA)5	15	52	66
Arundo_donax_13413|393	1	p2	(AG)7	14	379	392
Arundo_donax_13415|393	1	p3	(CGT)5	15	13	27
Arundo_donax_13432|393	1	p1	(A)12	12	66	77
Arundo_donax_13494|392	1	p1	(T)10	10	251	260
Arundo_donax_13495|392	1	p3	(GGC)5	15	171	185
Arundo_donax_13516|391	1	p3	(AGC)5	15	280	294
Arundo_donax_13536|391	1	p3	(GGC)5	15	37	51
Arundo_donax_13582|390	1	p3	(TAG)5	15	361	375
Arundo_donax_13586|390	1	c	(A)12cccaaaagg(A)12	33	347	379
Arundo_donax_13616|389	1	p2	(CA)10	20	157	176
Arundo_donax_13618|389	1	p2	(GA)8	16	373	388
Arundo_donax_13651|388	1	p3	(GCG)5	15	57	71
Arundo_donax_13656|388	1	p3	(CAG)5	15	258	272
Arundo_donax_13668|388	1	p3	(CCG)5	15	1	15
Arundo_donax_13672|387	1	p3	(CGA)5	15	209	223
Arundo_donax_13697|387	1	p3	(GAA)5	15	154	168
Arundo_donax_13703|387	1	p1	(T)14	14	1	14
Arundo_donax_13714|387	1	p1	(C)21	21	7	27
Arundo_donax_13756|386	1	c	(CCG)5tccatccccaccat(CAC)6	47	209	255
Arundo_donax_13756|386	2	p2	(AG)9	18	369	386
Arundo_donax_13760|386	1	p1	(T)10	10	1	10
Arundo_donax_13780|385	1	p1	(T)10	10	328	337
Arundo_donax_13789|385	1	p3	(GTC)5	15	126	140
Arundo_donax_13794|385	1	p1	(G)14	14	352	365
Arundo_donax_13805|385	1	p2	(GT)6	12	46	57
Arundo_donax_13823|384	1	p3	(CCG)5	15	281	295
Arundo_donax_13847|384	1	p3	(CGC)6	18	179	196
Arundo_donax_13851|384	1	p2	(CA)6	12	143	154
Arundo_donax_13871|384	1	p3	(GAA)5	15	89	103
Arundo_donax_13875|384	1	p2	(GA)7	14	365	378
Arundo_donax_13892|383	1	p3	(CTC)6	18	33	50
Arundo_donax_13911|383	1	p3	(CGG)6	18	138	155
Arundo_donax_13959|382	1	p1	(T)10	10	137	146
Arundo_donax_13987|381	1	p3	(AGG)5	15	353	367
Arundo_donax_13999|381	1	p1	(A)15	15	367	381
Arundo_donax_14006|381	1	p2	(GA)7	14	87	100
Arundo_donax_14008|381	1	p1	(T)13	13	1	13
Arundo_donax_14019|380	1	p4	(GGAA)5	20	169	188
Arundo_donax_14029|380	1	p3	(CGC)5	15	351	365
Arundo_donax_14049|380	1	c	(GCA)7ccagaagcaga(AGC)5	47	176	222
Arundo_donax_14050|380	1	p2	(CT)15	30	351	380
Arundo_donax_14080|379	1	p1	(A)10	10	357	366
Arundo_donax_14097|379	1	p3	(GCT)5	15	104	118
Arundo_donax_14097|379	2	p3	(GGC)6	18	341	358
Arundo_donax_14105|379	1	p3	(GGA)5	15	197	211
Arundo_donax_14108|379	1	p3	(GCA)5	15	8	22
Arundo_donax_14109|379	1	p1	(T)14	14	1	14
Arundo_donax_14111|379	1	p1	(T)11	11	1	11
Arundo_donax_14120|378	1	p5	(GCTGA)5	25	10	34
Arundo_donax_14138|378	1	p3	(AGC)6	18	48	65
Arundo_donax_14147|378	1	c	(TGT)5tgcccatggaccgcgccatggccacgctttccgtgtacgacgccgagtgccgcatgctaccgctgctgctgc(TCA)6	105	127	231
Arundo_donax_14168|377	1	p1	(A)10	10	259	268
Arundo_donax_14201|377	1	c	(TCC)6tggacctccacctcctcctcgacctcctccaa(CTC)5	65	81	145
Arundo_donax_14209|377	1	p3	(GAG)6	18	203	220
Arundo_donax_14212|377	1	p3	(GAG)5	15	104	118
Arundo_donax_14260|376	1	p3	(GGA)7	21	341	361
Arundo_donax_14291|375	1	p1	(T)10	10	31	40
Arundo_donax_14296|375	1	p3	(GCG)5	15	352	366
Arundo_donax_14301|375	1	p2	(CT)13	26	316	341
Arundo_donax_14302|375	1	p3	(GCC)6	18	344	361
Arundo_donax_14307|375	1	p1	(A)12	12	364	375
Arundo_donax_14334|374	1	p1	(C)18	18	8	25
Arundo_donax_14334|374	2	p3	(GGA)5	15	356	370
Arundo_donax_14368|373	1	p3	(CTG)6	18	14	31
Arundo_donax_14396|373	1	p3	(GCC)5	15	181	195
Arundo_donax_14415|372	1	p1	(T)15	15	1	15
Arundo_donax_14417|372	1	p3	(CGC)5	15	213	227
Arundo_donax_14438|372	1	p2	(GA)6	12	169	180
Arundo_donax_14438|372	2	p1	(T)10	10	341	350
Arundo_donax_14444|372	1	p3	(CCG)7	21	350	370
Arundo_donax_14445|372	1	p1	(A)12	12	361	372
Arundo_donax_14483|371	1	p3	(GCC)6	18	260	277
Arundo_donax_14485|371	1	p1	(T)10	10	1	10
Arundo_donax_14492|371	1	p3	(GTG)5	15	38	52
Arundo_donax_14538|370	1	p2	(GA)19	38	329	366
Arundo_donax_14540|370	1	p1	(C)12	12	337	348
Arundo_donax_14548|369	1	p3	(CCG)5	15	344	358
Arundo_donax_14586|369	1	p3	(ACC)5	15	90	104
Arundo_donax_14588|369	1	p3	(TGC)6	18	351	368
Arundo_donax_14590|369	1	p1	(T)10	10	10	19
Arundo_donax_14596|369	1	p1	(A)11	11	359	369
Arundo_donax_14614|368	1	p1	(T)10	10	280	289
Arundo_donax_14639|368	1	p3	(GCC)5	15	325	339
Arundo_donax_14645|368	1	p2	(GA)6	12	304	315
Arundo_donax_14655|367	1	p2	(TG)7	14	65	78
Arundo_donax_14658|367	1	p1	(C)10	10	18	27
Arundo_donax_14673|367	1	p3	(CCT)5	15	11	25
Arundo_donax_14673|367	2	p3	(GGC)5	15	336	350
Arundo_donax_14675|367	1	p3	(CTG)7	21	332	352
Arundo_donax_14700|366	1	p1	(T)14	14	1	14
Arundo_donax_14716|366	1	p3	(GAG)6	18	171	188
Arundo_donax_14726|366	1	p3	(GCC)5	15	258	272
Arundo_donax_14742|366	1	p3	(AAG)5	15	313	327
Arundo_donax_14743|366	1	p3	(GGA)6	18	157	174
Arundo_donax_14776|365	1	p3	(CCT)5	15	22	36
Arundo_donax_14804|365	1	p1	(T)12	12	1	12
Arundo_donax_14837|364	1	p1	(T)10	10	108	117
Arundo_donax_14841|364	1	p1	(A)12	12	353	364
Arundo_donax_14852|364	1	p1	(T)11	11	1	11
Arundo_donax_14861|363	1	p3	(TCA)7	21	177	197
Arundo_donax_14902|363	1	p1	(C)12	12	351	362
Arundo_donax_14925|362	1	p3	(CTG)7	21	260	280
Arundo_donax_14930|362	1	p1	(T)11	11	316	326
Arundo_donax_14999|361	1	p3	(ACG)6	18	211	228
Arundo_donax_15042|360	1	p3	(CAG)5	15	96	110
Arundo_donax_15053|360	1	p3	(CTC)5	15	115	129
Arundo_donax_15062|360	1	p1	(A)10	10	227	236
Arundo_donax_15066|360	1	p3	(CTC)6	18	103	120
Arundo_donax_15066|360	2	c	(CT)7cagggagaggtggggtggggaagggagagaaagaggggacgggaggtgacct(C)11	77	267	343
Arundo_donax_15088|359	1	p2	(TC)12	24	335	358
Arundo_donax_15125|358	1	p3	(CGC)5	15	292	306
Arundo_donax_15135|358	1	p3	(AGG)5	15	323	337
Arundo_donax_15146|358	1	p3	(CGG)5	15	206	220
Arundo_donax_15147|358	1	p3	(CCT)7	21	223	243
Arundo_donax_15159|358	1	p3	(GAG)5	15	306	320
Arundo_donax_15161|358	1	p2	(TC)6	12	45	56
Arundo_donax_15163|358	1	p3	(CGG)5	15	270	284
Arundo_donax_15165|358	1	p3	(CGC)5	15	154	168
Arundo_donax_15185|357	1	p1	(A)12	12	346	357
Arundo_donax_15199|357	1	p2	(CT)15	30	1	30
Arundo_donax_15206|357	1	p3	(GAG)10	30	231	260
Arundo_donax_15212|357	1	p1	(G)12	12	223	234
Arundo_donax_15228|356	1	p3	(CGG)5	15	339	353
Arundo_donax_15255|356	1	p3	(CGG)8	24	10	33
Arundo_donax_15258|356	1	p1	(G)14	14	209	222
Arundo_donax_15262|356	1	p1	(G)17	17	323	339
Arundo_donax_15266|356	1	p1	(T)13	13	1	13
Arundo_donax_15266|356	2	p1	(G)11	11	191	201
Arundo_donax_15273|356	1	p2	(AG)15	30	1	30
Arundo_donax_15277|356	1	p4	(TATC)7	28	18	45
Arundo_donax_15328|355	1	p2	(TG)10	20	209	228
Arundo_donax_15338|354	1	p2	(GT)8	16	331	346
Arundo_donax_15372|354	1	c	(GA)12actgcgtgcgagaagtggtcattgggagtgcgcgagacagagatggcggcgtcggagggggca(GCG)6	105	14	118
Arundo_donax_15373|354	1	p3	(GCG)7	21	2	22
Arundo_donax_15373|354	2	p3	(CGG)5	15	205	219
Arundo_donax_15380|354	1	p1	(T)11	11	174	184
Arundo_donax_15423|353	1	p1	(A)12	12	342	353
Arundo_donax_15430|353	1	p2	(GT)9	18	135	152
Arundo_donax_15481|352	1	p2	(AT)6	12	251	262
Arundo_donax_15483|352	1	p3	(GCC)5	15	19	33
Arundo_donax_15500|351	1	p1	(C)12	12	10	21
Arundo_donax_15512|351	1	p1	(A)12	12	340	351
Arundo_donax_15518|351	1	p3	(CAC)5	15	263	277
Arundo_donax_15522|351	1	p3	(GGC)6	18	331	348
Arundo_donax_15523|351	1	p3	(GGA)7	21	256	276
Arundo_donax_15533|351	1	p2	(TC)6	12	274	285
Arundo_donax_15541|351	1	p1	(A)10	10	180	189
Arundo_donax_15553|351	1	c	(CA)10cccaactcc(CA)6	41	230	270
Arundo_donax_15556|351	1	p2	(GA)15	30	321	350
Arundo_donax_15570|350	1	p3	(CGC)5	15	101	115
Arundo_donax_15578|350	1	p2	(GA)9	18	6	23
Arundo_donax_15593|350	1	p3	(AGG)7	21	264	284
Arundo_donax_15600|350	1	p3	(TGC)6	18	316	333
Arundo_donax_15604|350	1	c	(GCG)5tcgcaccgcgcggacgaggtgaatttcccctcactttccccttcctcctcctcaccgccgccgctggcgccgccgcccccggcgat(GGA)5	116	187	302
Arundo_donax_15627|349	1	p3	(AAG)8	24	232	255
Arundo_donax_15641|349	1	p3	(GCC)5	15	59	73
Arundo_donax_15641|349	2	p1	(A)11	11	339	349
Arundo_donax_15646|349	1	p2	(TA)6	12	281	292
Arundo_donax_15649|349	1	p3	(GGA)5	15	114	128
Arundo_donax_15667|348	1	p3	(ATG)5	15	194	208
Arundo_donax_15681|348	1	p3	(GGC)5	15	316	330
Arundo_donax_15697|348	1	p2	(GA)6	12	1	12
Arundo_donax_15703|348	1	p3	(GCG)6	18	159	176
Arundo_donax_15728|347	1	p3	(GCG)6	18	118	135
Arundo_donax_15748|347	1	p1	(T)11	11	1	11
Arundo_donax_15753|347	1	p3	(CTT)5	15	163	177
Arundo_donax_15768|346	1	p3	(AAC)5	15	328	342
Arundo_donax_15780|346	1	p3	(GGA)6	18	305	322
Arundo_donax_15792|346	1	p3	(GGA)7	21	234	254
Arundo_donax_15797|346	1	p3	(GAG)9	27	191	217
Arundo_donax_15798|346	1	p1	(T)11	11	1	11
Arundo_donax_15799|346	1	p1	(A)14	14	333	346
Arundo_donax_15800|346	1	p1	(T)12	12	169	180
Arundo_donax_15861|345	1	p6	(AGGAGC)5	30	197	226
Arundo_donax_15873|344	1	p3	(GTC)5	15	157	171
Arundo_donax_15896|344	1	p2	(CT)10	20	195	214
Arundo_donax_15903|344	1	p2	(AG)10	20	1	20
Arundo_donax_15941|343	1	p3	(GGC)5	15	309	323
Arundo_donax_15959|343	1	p1	(T)11	11	1	11
Arundo_donax_15983|343	1	p1	(C)12	12	225	236
Arundo_donax_15984|343	1	p2	(TC)14	28	49	76
Arundo_donax_15989|343	1	p1	(T)14	14	1	14
Arundo_donax_16008|342	1	p3	(CCT)5	15	260	274
Arundo_donax_16009|342	1	c	(TCC)7tctacttcttctttctt(TTC)5c(CCT)5	69	1	69
Arundo_donax_16015|342	1	p2	(AG)8	16	12	27
Arundo_donax_16032|342	1	p1	(G)10	10	195	204
Arundo_donax_16034|342	1	p1	(A)10	10	333	342
Arundo_donax_16038|342	1	p2	(AG)6	12	329	340
Arundo_donax_16044|342	1	p3	(CAA)6	18	113	130
Arundo_donax_16046|342	1	p1	(T)14	14	192	205
Arundo_donax_16072|341	1	p3	(TTC)5	15	69	83
Arundo_donax_16079|341	1	p1	(G)14	14	141	154
Arundo_donax_16119|340	1	p3	(CCG)6	18	156	173
Arundo_donax_16149|340	1	p3	(CTC)5	15	107	121
Arundo_donax_16152|340	1	p2	(GT)9	18	131	148
Arundo_donax_16159|340	1	p2	(TG)6	12	131	142
Arundo_donax_16182|339	1	p3	(TGC)6	18	226	243
Arundo_donax_16212|339	1	p2	(AG)7	14	160	173
Arundo_donax_16215|339	1	p1	(A)14	14	326	339
Arundo_donax_16222|339	1	c	(GA)6gggaggaggcatagggaattgaggagtgagtcg(GA)8	61	229	289
Arundo_donax_16225|339	1	p2	(GA)12	24	120	143
Arundo_donax_16226|339	1	p6	(GTAGAG)5	30	180	209
Arundo_donax_16227|339	1	c	(C)12(A)13	25	310	334
Arundo_donax_16255|338	1	p3	(CCT)5	15	204	218
Arundo_donax_16263|338	1	p1	(T)10	10	1	10
Arundo_donax_16276|338	1	p1	(T)17	17	1	17
Arundo_donax_16296|337	1	p2	(CT)7	14	143	156
Arundo_donax_16310|337	1	p2	(CA)8	16	1	16
Arundo_donax_16316|337	1	p1	(T)11	11	1	11
Arundo_donax_16328|337	1	p3	(TGA)5	15	304	318
Arundo_donax_16333|337	1	p3	(CGC)6	18	40	57
Arundo_donax_16333|337	2	p3	(AGC)7	21	209	229
Arundo_donax_16338|337	1	p3	(CAA)6	18	307	324
Arundo_donax_16368|336	1	p3	(GGA)6	18	129	146
Arundo_donax_16368|336	2	p3	(AGA)10	30	305	334
Arundo_donax_16379|336	1	c	(GA)6ccccctcccccgtcttcttgactccatcccccttttctccttc(CT)6	67	106	172
Arundo_donax_16380|336	1	p3	(CTC)5	15	226	240
Arundo_donax_16383|336	1	p3	(GGA)5	15	86	100
Arundo_donax_16385|336	1	p1	(A)11	11	326	336
Arundo_donax_16406|335	1	p1	(A)10	10	184	193
Arundo_donax_16411|335	1	p3	(CTC)5	15	93	107
Arundo_donax_16419|335	1	p3	(CCT)5	15	1	15
Arundo_donax_16419|335	2	p3	(CCG)5	15	235	249
Arundo_donax_16420|335	1	p1	(A)10	10	326	335
Arundo_donax_16426|335	1	p3	(GCC)5	15	57	71
Arundo_donax_16437|335	1	p2	(CT)9	18	161	178
Arundo_donax_16443|335	1	p3	(GAG)5	15	101	115
Arundo_donax_16461|334	1	p3	(TCG)6	18	16	33
Arundo_donax_16468|334	1	p3	(GGT)5	15	155	169
Arundo_donax_16484|334	1	c	(AG)6(TG)8	28	12	39
Arundo_donax_16499|334	1	p2	(TG)6	12	153	164
Arundo_donax_16499|334	2	p2	(TA)6	12	311	322
Arundo_donax_16503|334	1	p1	(A)10	10	132	141
Arundo_donax_16513|333	1	p3	(CGG)5	15	1	15
Arundo_donax_16552|333	1	p1	(T)11	11	284	294
Arundo_donax_16588|332	1	p1	(C)10	10	323	332
Arundo_donax_16597|332	1	p3	(CGC)5	15	16	30
Arundo_donax_16618|332	1	p3	(CGC)5	15	4	18
Arundo_donax_16624|332	1	p1	(C)10	10	51	60
Arundo_donax_16626|332	1	p3	(CAG)5	15	256	270
Arundo_donax_16657|331	1	p3	(CCG)5	15	221	235
Arundo_donax_16705|331	1	p3	(GCA)6	18	14	31
Arundo_donax_16705|331	2	p3	(CAG)6	18	144	161
Arundo_donax_16709|331	1	p1	(G)14	14	5	18
Arundo_donax_16741|330	1	p3	(GGC)6	18	8	25
Arundo_donax_16744|330	1	p1	(C)11	11	237	247
Arundo_donax_16755|330	1	p2	(TG)6	12	246	257
Arundo_donax_16756|330	1	p3	(CTG)5	15	106	120
Arundo_donax_16760|330	1	p3	(CCG)5	15	247	261
Arundo_donax_16772|329	1	p3	(CCT)7	21	298	318
Arundo_donax_16789|329	1	p1	(T)10	10	1	10
Arundo_donax_16791|329	1	p2	(CA)8	16	1	16
Arundo_donax_16812|329	1	p3	(GCG)5	15	24	38
Arundo_donax_16843|328	1	p1	(T)11	11	1	11
Arundo_donax_16907|327	1	p2	(CT)8	16	312	327
Arundo_donax_16908|327	1	p3	(GGA)6	18	171	188
Arundo_donax_16928|327	1	p3	(CTG)6	18	89	106
Arundo_donax_16962|326	1	p1	(A)11	11	209	219
Arundo_donax_16983|326	1	p3	(GAG)5	15	205	219
Arundo_donax_16990|326	1	p3	(GCC)5	15	289	303
Arundo_donax_17067|325	1	p1	(T)12	12	1	12
Arundo_donax_17068|325	1	p1	(T)11	11	155	165
Arundo_donax_17069|325	1	p1	(G)14	14	64	77
Arundo_donax_17087|325	1	p3	(CAA)5	15	310	324
Arundo_donax_17165|324	1	p2	(AG)13	26	254	279
Arundo_donax_17224|323	1	p3	(CGC)8	24	116	139
Arundo_donax_17230|323	1	p1	(A)10	10	69	78
Arundo_donax_17246|322	1	p3	(GGC)5	15	284	298
Arundo_donax_17263|322	1	p1	(A)12	12	311	322
Arundo_donax_17276|322	1	p1	(T)10	10	1	10
Arundo_donax_17277|322	1	p2	(CT)12	24	1	24
Arundo_donax_17293|322	1	p1	(T)13	13	1	13
Arundo_donax_17295|322	1	p1	(A)10	10	313	322
Arundo_donax_17324|321	1	p3	(CGC)5	15	224	238
Arundo_donax_17325|321	1	p3	(ATG)5	15	153	167
Arundo_donax_17347|321	1	p3	(CGC)5	15	307	321
Arundo_donax_17364|321	1	p3	(GCC)6	18	294	311
Arundo_donax_17382|320	1	p2	(CT)8	16	3	18
Arundo_donax_17386|320	1	p3	(GCG)5	15	105	119
Arundo_donax_17401|320	1	p2	(AG)8	16	18	33
Arundo_donax_17419|320	1	p3	(ACC)6	18	213	230
Arundo_donax_17429|319	1	p1	(A)10	10	310	319
Arundo_donax_17430|319	1	p3	(CGG)5	15	48	62
Arundo_donax_17458|319	1	p2	(GA)6	12	74	85
Arundo_donax_17481|319	1	c*	(CTC)5(CT)6*	24	1	24
Arundo_donax_17498|319	1	p2	(CT)10	20	298	317
Arundo_donax_17507|318	1	p2	(GA)13	26	119	144
Arundo_donax_17517|318	1	p3	(GGC)5	15	231	245
Arundo_donax_17522|318	1	p1	(T)11	11	1	11
Arundo_donax_17524|318	1	p2	(AG)9	18	13	30
Arundo_donax_17533|318	1	p3	(AGC)5	15	47	61
Arundo_donax_17563|317	1	p1	(C)13	13	88	100
Arundo_donax_17599|317	1	p3	(GTC)5	15	119	133
Arundo_donax_17605|317	1	p1	(T)10	10	1	10
Arundo_donax_17608|317	1	p2	(CT)7	14	48	61
Arundo_donax_17611|317	1	p2	(TC)12	24	196	219
Arundo_donax_17640|316	1	p3	(AGG)5	15	115	129
Arundo_donax_17672|316	1	p3	(TGG)5	15	99	113
Arundo_donax_17678|316	1	p1	(C)11	11	143	153
Arundo_donax_17686|316	1	p2	(GA)6	12	241	252
Arundo_donax_17690|316	1	p3	(GCC)5	15	40	54
Arundo_donax_17701|316	1	p3	(CCT)5	15	186	200
Arundo_donax_17702|316	1	p1	(A)11	11	306	316
Arundo_donax_17728|315	1	p1	(C)13	13	134	146
Arundo_donax_17765|315	1	p3	(GCC)6	18	281	298
Arundo_donax_17785|315	1	p1	(G)13	13	238	250
Arundo_donax_17794|314	1	p3	(TGC)5	15	157	171
Arundo_donax_17811|314	1	p3	(GCC)5	15	211	225
Arundo_donax_17875|313	1	p2	(GT)9	18	125	142
Arundo_donax_17882|313	1	p1	(T)10	10	285	294
Arundo_donax_17911|313	1	p3	(CCA)5	15	156	170
Arundo_donax_17930|313	1	c	(GCT)7gcgcggttgaggtggtggtgggctccgttttgtttagcggtggaggtgtggggaacttggggtccatctc(CA)6	103	63	165
Arundo_donax_17960|312	1	p3	(ACC)5	15	86	100
Arundo_donax_17988|312	1	p3	(GCC)5	15	269	283
Arundo_donax_17989|312	1	p1	(A)10	10	303	312
Arundo_donax_18000|312	1	p1	(A)13	13	288	300
Arundo_donax_18005|311	1	p1	(C)12	12	252	263
Arundo_donax_18017|311	1	p1	(C)10	10	28	37
Arundo_donax_18037|311	1	c*	(TCT)7(TC)13*	44	256	299
Arundo_donax_18038|311	1	p2	(TC)6	12	300	311
Arundo_donax_18039|311	1	p1	(A)15	15	297	311
Arundo_donax_18052|311	1	p3	(GGA)6	18	115	132
Arundo_donax_18056|311	1	p1	(C)12	12	89	100
Arundo_donax_18060|311	1	p3	(CGC)5	15	214	228
Arundo_donax_18088|310	1	p3	(GGC)5	15	261	275
Arundo_donax_18096|310	1	p1	(C)11	11	104	114
Arundo_donax_18133|309	1	p3	(GCG)5	15	280	294
Arundo_donax_18138|309	1	p3	(GAC)5	15	125	139
Arundo_donax_18216|308	1	p1	(T)12	12	188	199
Arundo_donax_18262|308	1	p2	(AG)9	18	224	241
Arundo_donax_18266|308	1	c	(GCG)5ggagcgtcggggccggtgggtgctgctggggcggcggaggga(GCT)5	72	86	157
Arundo_donax_18297|307	1	p3	(GCC)6	18	95	112
Arundo_donax_18306|307	1	p1	(T)13	13	1	13
Arundo_donax_18307|307	1	c	(TCC)5c(ATG)5	31	182	212
Arundo_donax_18315|307	1	p3	(CGC)5	15	188	202
Arundo_donax_18320|307	1	p3	(GCC)6	18	278	295
Arundo_donax_18321|307	1	p3	(CAG)5	15	64	78
Arundo_donax_18336|307	1	p3	(GGA)5	15	253	267
Arundo_donax_18338|307	1	p2	(CG)6	12	193	204
Arundo_donax_18339|307	1	p2	(TC)6	12	60	71
Arundo_donax_18374|306	1	p2	(GA)8	16	289	304
Arundo_donax_18377|306	1	p2	(AC)6	12	144	155
Arundo_donax_18419|306	1	p1	(T)14	14	1	14
Arundo_donax_18421|306	1	p2	(TA)6	12	246	257
Arundo_donax_18425|305	1	p3	(GCA)6	18	164	181
Arundo_donax_18475|305	1	p3	(CGG)5	15	13	27
Arundo_donax_18494|305	1	p3	(CAG)6	18	267	284
Arundo_donax_18531|304	1	c	(CGC)5catcgctcggcgcactcgagccgcgggtgatccgagacgccggggcgatggtgaaaccggtcaggtagtgat(CAG)5(GAG)5	117	188	304
Arundo_donax_18541|304	1	p3	(CGC)5	15	272	286
Arundo_donax_18546|304	1	p1	(A)10	10	266	275
Arundo_donax_18551|304	1	p3	(GCG)6	18	79	96
Arundo_donax_18608|303	1	p1	(A)12	12	292	303
Arundo_donax_18633|302	1	p1	(T)13	13	1	13
Arundo_donax_18648|302	1	p1	(T)10	10	133	142
Arundo_donax_18680|302	1	p3	(GCA)5	15	65	79
Arundo_donax_18699|301	1	p3	(TGG)6	18	67	84
Arundo_donax_18732|301	1	c	(GT)8(GA)9	34	159	192
Arundo_donax_18755|300	1	p1	(T)10	10	236	245
Arundo_donax_18764|300	1	p1	(T)10	10	1	10
Arundo_donax_18769|300	1	c	(GTT)5cattttagcaagctgccttcgtg(T)10	48	13	60
Arundo_donax_18776|300	1	c	(CAG)5atccaacagcta(CAG)5	42	145	186
Arundo_donax_18794|299	1	p1	(A)10	10	92	101
Arundo_donax_18797|299	1	p1	(T)13	13	1	13
Arundo_donax_18800|299	1	p1	(A)10	10	146	155
Arundo_donax_18836|297	1	p1	(C)17	17	122	138
Arundo_donax_18855|296	1	p1	(A)11	11	286	296
Arundo_donax_18903|293	1	p1	(T)10	10	201	210
Arundo_donax_18913|292	1	p2	(TG)6	12	217	228
Arundo_donax_18921|292	1	p1	(T)11	11	1	11
Arundo_donax_18942|291	1	p1	(A)11	11	281	291
Arundo_donax_18944|291	1	p1	(A)10	10	282	291
Arundo_donax_18947|290	1	p1	(A)10	10	5	14
Arundo_donax_19004|287	1	p1	(T)10	10	80	89
Arundo_donax_19028|285	1	p1	(A)10	10	276	285
Arundo_donax_19029|285	1	p1	(A)12	12	274	285
Arundo_donax_19030|285	1	p1	(T)12	12	83	94
Arundo_donax_19051|284	1	p1	(A)10	10	42	51
Arundo_donax_19070|283	1	p1	(T)10	10	157	166
Arundo_donax_19071|283	1	p1	(A)12	12	272	283
Arundo_donax_19072|283	1	p3	(CAG)5	15	57	71
Arundo_donax_19086|282	1	p1	(A)10	10	148	157
Arundo_donax_19089|282	1	p1	(A)11	11	272	282
Arundo_donax_19091|282	1	p3	(TTG)5	15	31	45
Arundo_donax_19092|282	1	c	(TG)6(AG)8attggtgtatctgagagggagggagagattggtgtatctgagggg(GA)9	91	74	164
Arundo_donax_19093|282	1	p1	(T)10	10	82	91
Arundo_donax_19111|281	1	c	(GT)12tgagagcttgcgaggatgagtgtaaaattgtacaaaaatccgtagggagatgatgcgattacgatttacgaagaatcccctgtttttt(A)13	125	157	281
Arundo_donax_19123|280	1	c	(TC)9(AC)7	32	205	236
Arundo_donax_19127|280	1	p1	(T)11	11	1	11
Arundo_donax_19128|280	1	p1	(T)11	11	109	119
Arundo_donax_19137|279	1	p2	(AC)7	14	266	279
Arundo_donax_19143|279	1	p2	(AG)7	14	164	177
Arundo_donax_19152|278	1	p1	(T)10	10	1	10
Arundo_donax_19166|277	1	p1	(A)11	11	267	277
Arundo_donax_19177|277	1	p1	(A)12	12	266	277
Arundo_donax_19179|277	1	p1	(A)10	10	268	277
Arundo_donax_19189|276	1	c	(T)10gattatagtatttcaggattatatttttgtatttttttctgttttataaatataaatggacactgtcatgtcggttgggtttgg(A)10	104	1	104
Arundo_donax_19193|276	1	p1	(T)11	11	1	11
Arundo_donax_19213|275	1	p1	(T)11	11	1	11
Arundo_donax_19215|275	1	c	(TG)7(AG)13gttggtgtatgtgcctatgagagcgctactttgtttattcagctctggaaacatatgtacattgtatt(A)11	119	157	275
Arundo_donax_19254|273	1	p1	(T)13	13	1	13
Arundo_donax_19256|272	1	p1	(T)10	10	1	10
Arundo_donax_19268|272	1	c	(TTC)8ttttctttcggttgcactacggctaagctggtggcgggagat(GA)6	78	23	100
Arundo_donax_19284|271	1	p1	(A)12	12	260	271
Arundo_donax_19297|270	1	p3	(AAG)5	15	188	202
Arundo_donax_19303|269	1	p1	(A)10	10	260	269
Arundo_donax_19304|269	1	p1	(A)12	12	258	269
Arundo_donax_19316|269	1	p2	(AC)10	20	108	127
Arundo_donax_19354|266	1	p2	(AT)9	18	20	37
Arundo_donax_19355|266	1	p2	(AT)6	12	103	114
Arundo_donax_19362|265	1	p3	(AAC)6	18	230	247
Arundo_donax_19370|264	1	p1	(A)10	10	105	114
Arundo_donax_19437|261	1	p1	(T)11	11	1	11
Arundo_donax_19443|261	1	p1	(T)16	16	1	16
Arundo_donax_19499|258	1	p1	(A)11	11	21	31
Arundo_donax_19506|258	1	p1	(G)15	15	170	184
Arundo_donax_19508|258	1	p1	(A)12	12	247	258
Arundo_donax_19516|257	1	p1	(T)12	12	1	12
Arundo_donax_19540|256	1	p1	(T)10	10	103	112
Arundo_donax_19573|255	1	p3	(TGG)5	15	202	216
Arundo_donax_19576|255	1	p3	(CCT)5	15	185	199
Arundo_donax_19587|254	1	p4	(ATAC)6	24	231	254
Arundo_donax_19621|253	1	p3	(GCG)5	15	120	134
Arundo_donax_19622|253	1	p1	(A)10	10	244	253
Arundo_donax_19623|253	1	p1	(A)10	10	244	253
Arundo_donax_19646|252	1	p1	(A)12	12	222	233
Arundo_donax_19692|249	1	p1	(T)13	13	1	13
Arundo_donax_19746|248	1	p1	(T)14	14	1	14
Arundo_donax_19770|247	1	p2	(CA)7	14	63	76
Arundo_donax_19810|245	1	c	(C)14a(AC)6	27	122	148
Arundo_donax_19873|243	1	p2	(AC)10	20	61	80
Arundo_donax_19884|242	1	p2	(CT)6	12	227	238
[truncated: 6,072 more rows]

## Sheet: Table S6
Additional File 7: Table S6
SSR repeat motifs in A. donax unitranscripts
Motif	SSR number	Frequency (%)a
A/T	3.739	44.70
C/G	431	5.15
AC/GT	207	2.47
AG/CT	716	8.56
AT/AT	80	0.96
CG/CG	57	0.68
AAC/GTT	79	0.94
AAG/CTT	190	2.27
AAT/ATT	9	0.11
ACC/GGT	203	2.43
ACG/CGT	146	1.75
ACT/AGT	23	0.27
AGC/CTG	535	6.40
AGG/CCT	525	6.28
ATC/ATG	127	1.52
CCG/CGG	1.197	14.31
Others	100	1.20
Total	8.364	100
Amount of different SSR repeat motifs identified in A. donax leaf unitranscripts.
a Frequency of each repeat motif with respect to the total number of the identified SSRs.
