# Supplementary material for: De novo assembly, functional annotation, and analysis of the giant reed (Arundo donax L.) leaf transcriptome provide tools for the development of a biofuel feedstock
Source: Biotechnol Biofuels. 2017 May 30;10:138. doi: 10.1186/s13068-017-0828-7 (PMC5450047; doi:10.1186/s13068-017-0828-7)
Supplement: Supplementary file 8 — Additional file 8: Table S7. Summary statistics of each ecotype-specific assemblies. [file 13068_2017_828_MOESM8_ESM.xlsx]

## Sheet: Table S7
Additional File 8: Table S7
Metric	Assembly
	EcoA	EcoB	EcoC
Number of sequences (bp)	16078	15783	16326
Total nucleotide count (bp)	9100369	9051076	9022239
Max. transcript length (bp)	10795	10795	10795
Mean transcript length (bp)	566	573	552
N50 (bp)	610	627	591
